# Supplementary material for: Cryptococcus neoformans Mar1 function links mitochondrial metabolism, oxidative stress, and antifungal tolerance
Source: Front Physiol. 2023 Mar 9;14:1150272. doi: 10.3389/fphys.2023.1150272 (PMC10033685; doi:10.3389/fphys.2023.1150272)
Supplement: Supplementary file 1 [file Table2.XLSX]

## Sheet: Table_S4
Table S2. Prioritized genes (145) with induced transcription in the mar1∆ mutant strain compared to the WT strain in TC medium at 37°C.
	ID	baseMean	log2FoldChange	lfcSE	stat	pvalue	padj	function	genename
	CNAG_04459	2.82183	6.00855	0.970284	6.19257	5.92e-10	1.12e-08	hypothetical protein	NA
	CNAG_04585	770.245	4.58136	0.26911	17.0241	5.44e-65	5.95e-62	hypothetical protein	NA
	CNAG_01965	15.9444	3.32808	0.428101	7.77404	7.6e-15	3.08e-13	hypothetical protein	NA
	CNAG_02701	791.077	3.17192	0.216706	14.637	1.63e-48	7.8e-46	hypothetical protein	NA
	CNAG_02381	7.1842	2.94849	0.460277	6.40591	1.49e-10	3.13e-09	hypothetical protein	NA
	CNAG_12899	0.688658	2.88194	1.12214	2.56826	0.010221	0.0322665	ncRNA	NA
	CNAG_04784	0.832408	2.84979	1.03403	2.756	0.0058513	0.0204474	monosaccharide transporter	NA
	CNAG_02733	13.8278	2.82211	0.322924	8.73924	2.35e-18	1.23e-16	monosaccharide transporter	NA
	CNAG_03007	180.171	2.77896	0.391633	7.09584	1.29e-12	3.71e-11	hypothetical protein	NA
	CNAG_12721	19.165	2.69942	0.321354	8.40013	4.46e-17	2.14e-15	ncRNA	NA
	CNAG_00844	5.56519	2.47996	0.404693	6.128	8.9e-10	1.61e-08	hypothetical protein	NA
	CNAG_12281	2.23112	2.44314	0.817418	2.98885	0.00280025	0.0110478	ncRNA	NA
	CNAG_12579	6.59341	2.42633	0.513307	4.72687	2.28e-06	2.17e-05	ncRNA	NA
	CNAG_00540	3.60193	2.38798	0.667554	3.57721	0.000347279	0.00185425	pantothenate transporter	NA
	CNAG_12996	7.11993	2.31616	0.41746	5.54821	2.89e-08	4e-07	ncRNA	NA
	CNAG_04943	76.7928	2.28749	0.222456	10.2829	8.42e-25	8.36e-23	CBS domain-containing protein	NA
	CNAG_00588	56.1773	2.25773	0.472517	4.77809	1.77e-06	1.73e-05	hypothetical protein	NA
	CNAG_04891	243.606	2.24266	0.224366	9.99554	1.59e-23	1.42e-21	hypothetical protein	NA
	CNAG_03782	18.4338	2.15037	0.269266	7.98603	1.39e-15	5.99e-14	hypothetical protein	NA
	CNAG_12365	13.3535	2.07455	0.37838	5.48273	4.19e-08	5.57e-07	ncRNA	NA
	CNAG_02691	688.026	2.07227	0.20517	10.1002	5.51e-24	5.2e-22	hypothetical protein	NA
	CNAG_13107	1.8481	2.05997	0.752627	2.73704	0.00619947	0.0214776	ncRNA	NA
	CNAG_07862	77.7981	1.96428	0.177132	11.0893	1.41e-28	1.93e-26	fumarate reductase	NA
	CNAG_05310	21.9032	1.9123	0.281386	6.796	1.08e-11	2.7e-10	nipsnap family protein	NA
	CNAG_05324	12.0418	1.83468	0.278406	6.58993	4.4e-11	1.01e-09	sugar transporter	NA
	CNAG_12757	6.5323	1.82532	0.387881	4.70588	2.53e-06	2.37e-05	ncRNA	NA
	CNAG_05458	86.1226	1.82198	0.214378	8.4989	1.91e-17	9.5e-16	endo-1,3(4)-beta-glucanase	NA
	CNAG_04531	322.182	1.8214	0.14817	12.2926	9.93e-35	2.05e-32	enoyl-CoA hydratase	NA
	CNAG_06102	2.39804	1.80918	0.720408	2.51132	0.012028	0.0371429	ADP,ATP carrier protein	NA
	CNAG_03618	74.5177	1.80787	0.22831	7.91847	2.4e-15	1.01e-13	NADPH2:quinone reductase	NA
	CNAG_00765	218.881	1.76626	0.175242	10.079	6.84e-24	6.38e-22	hypothetical protein	NA
	CNAG_02586	6.64826	1.74557	0.378796	4.6082	4.06e-06	3.64e-05	sugar transporter	NA
	CNAG_04657	79.6824	1.73711	0.179324	9.68698	3.43e-22	2.65e-20	short-chain dehydrogenase	NA
	CNAG_08009	25.1959	1.7356	0.243914	7.11563	1.11e-12	3.25e-11	hypothetical protein	NA
	CNAG_07306	4.44797	1.71434	0.546735	3.1356	0.00171504	0.00721299	hypothetical protein	NA
	CNAG_12485	6.94461	1.6906	0.520192	3.24995	0.00115424	0.00513102	ncRNA	NA
	CNAG_07912	22.503	1.62515	0.285961	5.68311	1.32e-08	1.94e-07	hypothetical protein	NA
	CNAG_05916	1.99226	1.62291	0.677768	2.39449	0.0166437	0.0483869	hypothetical protein	NA
	CNAG_03133	50.4573	1.60739	0.181838	8.83968	9.6e-19	5.28e-17	UDP-glucose,sterol transferase	ATG2602
	CNAG_05514	15.4166	1.60597	0.244271	6.57453	4.88e-11	1.12e-09	hypothetical protein	NA
	CNAG_10077	3.89093	1.58185	0.576762	2.74264	0.00609478	0.0211725	tRNA	NA
	CNAG_06448	19.8052	1.55964	0.231292	6.74316	1.55e-11	3.79e-10	cystathionine gamma-lyase	NA
	CNAG_02599	6.97813	1.54134	0.336372	4.58225	4.6e-06	4.06e-05	2,4-dihydroxyhept-2-ene-1,7-dioic acid aldolase	NA
	CNAG_12520	4.87047	1.53304	0.396217	3.8692	0.000109193	0.000687153	ncRNA	NA
	CNAG_02045	21.4639	1.51949	0.221164	6.87044	6.4e-12	1.66e-10	acetoacetate-CoA ligase	NA
	CNAG_13013	16.1696	1.49446	0.37454	3.99011	6.6e-05	0.000441013	ncRNA	NA
	CNAG_01498	133.816	1.45583	0.130323	11.1709	5.66e-29	8.17e-27	arylsulfatase	NA
	CNAG_01947	43.1273	1.44796	0.188912	7.66474	1.79e-14	6.85e-13	2,4-dienoyl-CoA reductase	NA
	CNAG_06651	3.13774	1.4475	0.544154	2.6601	0.00781174	0.0260029	amidohydrolase	NA
	CNAG_06628	313.168	1.43528	0.14255	10.0686	7.61e-24	7.01e-22	aldehyde dehydrogenase (NAD)	NA
	CNAG_07387	52.4778	1.43502	0.191172	7.50642	6.08e-14	2.12e-12	siderophore-iron transporter Str3	NA
	CNAG_05015	26.532	1.43174	0.175628	8.15208	3.58e-16	1.61e-14	catalase 4	CAT4
	CNAG_01272	313.631	1.41754	0.248146	5.71255	1.11e-08	1.67e-07	hypothetical protein	NA
	CNAG_04091	17.4783	1.40801	0.301848	4.66462	3.09e-06	2.83e-05	hypothetical protein	NA
	CNAG_00476	6.11573	1.39755	0.403831	3.46074	0.000538687	0.00268326	hypothetical protein	NA
	CNAG_13036	6.0406	1.38521	0.412458	3.35843	0.000783871	0.00366573	ncRNA	NA
	CNAG_01992	74.2084	1.37698	0.213138	6.46048	1.04e-10	2.25e-09	hypothetical protein	NA
	CNAG_03526	10.5292	1.37426	0.320983	4.28142	1.86e-05	0.000142455	chromosome transmission fidelity protein 8	NA
	CNAG_03044	74.0479	1.37336	0.177571	7.73415	1.04e-14	4.12e-13	hypothetical protein	NA
	CNAG_11009	18.6621	1.37136	0.218731	6.26961	3.62e-10	7.1e-09	tRNA	NA
	CNAG_02893	9.57914	1.371	0.362383	3.7833	0.000154766	0.000926087	hypothetical protein	NA
	CNAG_02044	59.2756	1.36947	0.218458	6.2688	3.64e-10	7.11e-09	hypothetical protein	NA
	CNAG_00452	13.1256	1.36593	0.316327	4.31808	1.57e-05	0.000123173	isovaleryl-CoA dehydrogenase	NA
	CNAG_01118	39.6576	1.35929	0.264872	5.13186	2.87e-07	3.31e-06	AAT family amino acid transporter	NA
	CNAG_03892	2165.7	1.35563	0.094933	14.2798	2.92e-46	1.12e-43	chaperonin GroES	NA
	CNAG_12739	10.255	1.33356	0.375058	3.5556	0.000377115	0.00198037	ncRNA	NA
	CNAG_05766	19.4044	1.3195	0.2365	5.57926	2.42e-08	3.38e-07	endoglucanase C	SPR1
	CNAG_12654	6.639	1.31546	0.463693	2.83692	0.00455515	0.0165527	ncRNA	NA
	CNAG_00932	80.4084	1.31528	0.245272	5.36254	8.21e-08	1.04e-06	hypothetical protein	NA
	CNAG_03666	32.3922	1.31426	0.235155	5.58893	2.28e-08	3.21e-07	acyl-CoA dehydrogenase	NA
	CNAG_00730	3259.83	1.31009	0.104115	12.5831	2.62e-36	6.45e-34	ATP-binding cassette transporter	AFR1
	CNAG_02005	3.91438	1.3014	0.393671	3.30581	0.000947021	0.00431778	hypothetical protein	NA
	CNAG_05868	11.8986	1.29628	0.273314	4.74283	2.11e-06	2.02e-05	glutamate-1-semialdehyde 2,1-aminomutase	NA
	CNAG_00247	82.5996	1.29583	0.135809	9.54157	1.41e-21	1.04e-19	alpha-aminoadipic semialdehyde synthase	LYS9
	CNAG_00399	203.773	1.29453	0.133654	9.68566	3.47e-22	2.65e-20	transformer-2-beta isoform 3	NA
	CNAG_01750	11976.7	1.29124	0.118887	10.8611	1.77e-27	2.25e-25	hsp72-like protein	NA
	CNAG_00179	39.8849	1.28996	0.262921	4.90625	9.28e-07	9.69e-06	guanine nucleotide-binding protein subunit alpha	GPA2
	CNAG_01801	7.60715	1.28684	0.36544	3.52135	0.000429357	0.00220474	hypothetical protein	NA
	CNAG_12538	9.35663	1.2815	0.302025	4.24302	2.21e-05	0.000166127	ncRNA	NA
	CNAG_06431	71.6249	1.27472	0.158667	8.03391	9.44e-16	4.13e-14	acyl-CoA oxidase	NA
	CNAG_02347	22.1192	1.25997	0.32498	3.87706	0.000105725	0.000668628	hypothetical protein	NA
	CNAG_00925	31.2099	1.25664	0.174255	7.21148	5.53e-13	1.72e-11	dentified spore protein 7	ISP7
	CNAG_06150	28418.4	1.25278	0.157598	7.94922	1.88e-15	7.97e-14	hsp90-like protein	NA
	CNAG_02587	140.622	1.25195	0.0996231	12.5669	3.21e-36	7.02e-34	alfa-L-rhamnosidase	NA
	CNAG_05432	16.305	1.24733	0.24333	5.12607	2.96e-07	3.41e-06	hypothetical protein	NA
	CNAG_01896	3192.69	1.24225	0.104263	11.9146	9.93e-33	1.85e-30	alcohol dehydrogenase (NADP)	NA
	CNAG_05656	31.7271	1.22797	0.17771	6.90995	4.85e-12	1.27e-10	hypothetical protein	NA
	CNAG_00451	85.0724	1.22364	0.159784	7.65805	1.89e-14	7.18e-13	hypothetical protein	NA
	CNAG_04139	32.4891	1.21869	0.265668	4.58725	4.49e-06	3.98e-05	hypothetical protein	NA
	CNAG_12615	36.3398	1.21649	0.171983	7.07332	1.51e-12	4.3e-11	ncRNA	NA
	CNAG_04098	574.801	1.20438	0.119198	10.104	5.3e-24	5.07e-22	ATP-binding cassette	PDR5-2
	CNAG_03129	24.2959	1.1925	0.293248	4.06652	4.77e-05	0.000330205	transcription factor IIIA	NA
	CNAG_01727	29583.5	1.18653	0.122809	9.66155	4.39e-22	3.32e-20	hsp71-like protein	NA
	CNAG_05320	95.9903	1.17082	0.112985	10.3626	3.67e-25	3.9e-23	oxidoreductase	NA
	CNAG_13111	34.222	1.16898	0.248928	4.69606	2.65e-06	2.48e-05	ncRNA	NA
	CNAG_01268	4.66591	1.16879	0.485245	2.40866	0.0160113	0.0470132	hypothetical protein	NA
	CNAG_00023	68.0637	1.16012	0.257429	4.50657	6.59e-06	5.58e-05	hypothetical protein	NA
	CNAG_03891	5962.41	1.15864	0.129656	8.93624	4.03e-19	2.35e-17	hsp60-like protein	NA
	CNAG_12755	3.73294	1.15465	0.44842	2.57494	0.0100257	0.0317946	ncRNA	NA
	CNAG_07849	6.62428	1.14843	0.390793	2.93872	0.00329572	0.0127397	hypothetical protein	NA
	CNAG_03482	4185.25	1.14356	0.121541	9.40888	5.01e-21	3.49e-19	thiol peroxidase	TSA1
	CNAG_07493	112.721	1.14012	0.199187	5.72384	1.04e-08	1.57e-07	hypothetical protein	NA
	CNAG_11011	19.4074	1.13434	0.266685	4.25347	2.1e-05	0.000159186	tRNA	NA
	CNAG_12621	18.8985	1.13335	0.277846	4.07907	4.52e-05	0.000316195	ncRNA	NA
	CNAG_12033	5.89924	1.13243	0.414465	2.73227	0.00629005	0.0217422	ncRNA	NA
	CNAG_01497	36.8806	1.13041	0.203472	5.55559	2.77e-08	3.86e-07	integral membrane protein	NA
	CNAG_01993	79.133	1.12977	0.165864	6.81141	9.66e-12	2.44e-10	hypothetical protein	NA
	CNAG_03556	9.17327	1.12357	0.306497	3.66585	0.000246519	0.00137784	dimethylaniline monooxygenase	NA
	CNAG_08007	16.3601	1.12231	0.255848	4.38663	1.15e-05	9.35e-05	hypothetical protein	NA
	CNAG_01889	77.3071	1.12165	0.140873	7.96214	1.69e-15	7.22e-14	glutathione S-transferase	NA
	CNAG_04631	188.955	1.12148	0.0818869	13.6955	1.08e-42	3.59e-40	ribitol kinase	RIK1
	CNAG_12274	25.0448	1.10468	0.218559	5.05438	4.32e-07	4.79e-06	ncRNA	NA
	CNAG_04623	28.9689	1.09379	0.18477	5.91976	3.22e-09	5.28e-08	hypothetical protein	NA
	CNAG_03997	10.533	1.09332	0.32953	3.31781	0.000907246	0.00416625	hypothetical protein	NA
	CNAG_03914	142.685	1.09246	0.128187	8.52241	1.56e-17	7.86e-16	hypothetical protein	FZC14
	CNAG_02508	43.1601	1.09062	0.228434	4.77432	1.8e-06	1.75e-05	hypothetical protein	NA
	CNAG_07558	1757.07	1.08755	0.134132	8.10807	5.14e-16	2.27e-14	hypothetical protein	NA
	CNAG_13059	5.68931	1.08456	0.393059	2.75929	0.00579278	0.02028	ncRNA	NA
	CNAG_05853	201.168	1.0796	0.176647	6.11164	9.86e-10	1.78e-08	hypothetical protein	NA
	CNAG_12030	6.99272	1.07855	0.358319	3.01002	0.0026123	0.0104112	ncRNA	NA
	CNAG_02087	60.814	1.07099	0.148875	7.19392	6.3e-13	1.93e-11	acyl-CoA-dependent ceramide synthase	NA
	CNAG_13104	20.2713	1.07068	0.369542	2.89731	0.00376379	0.0141694	ncRNA	NA
	CNAG_03347	702.556	1.06784	0.101746	10.4952	9.09e-26	1.02e-23	ATP-dependent Clp protease ATP-binding subunit ClpB	NA
	CNAG_05009	31.2218	1.06655	0.246166	4.33265	1.47e-05	0.000116791	integral membrane protein	NA
	CNAG_00776	1285.57	1.06636	0.128764	8.28153	1.22e-16	5.57e-15	immunoreactive mannoprotein	MP88
	CNAG_06294	58.0871	1.06323	0.173062	6.14364	8.06e-10	1.48e-08	hypothetical protein	NA
	CNAG_03759	49.6377	1.06001	0.214943	4.93156	8.16e-07	8.61e-06	conidiation-specific protein 6	NA
	CNAG_05420	25.8314	1.05679	0.357223	2.95835	0.00309287	0.0120224	nutrient and stress factor 1	USV101
	CNAG_02889	18.0634	1.05561	0.24276	4.34838	1.37e-05	0.000109344	hypothetical protein	NA
	CNAG_01119	1707.57	1.04845	0.147225	7.12141	1.07e-12	3.13e-11	POT family proton-dependent oligopeptide transporter	NA
	CNAG_13085	25.2458	1.04757	0.238395	4.39427	1.11e-05	9.08e-05	ncRNA	NA
	CNAG_04141	489.098	1.04678	0.0739266	14.1597	1.63e-45	5.93e-43	vacuolar protein	NA
	CNAG_03713	51.475	1.04658	0.228706	4.57607	4.74e-06	4.16e-05	efflux protein EncT	NA
	CNAG_00800	42.761	1.04651	0.178029	5.87834	4.14e-09	6.59e-08	nicotinamidase	NA
	CNAG_04088	24.2163	1.04558	0.223078	4.68704	2.77e-06	2.58e-05	hypothetical protein	NA
	CNAG_06515	53.9839	1.04463	0.122056	8.55859	1.14e-17	5.86e-16	hypothetical protein	NA
	CNAG_13168	50.9327	1.03489	0.162952	6.35088	2.14e-10	4.4e-09	ncRNA	NA
	CNAG_12623	5.96043	1.02768	0.415673	2.47234	0.0134233	0.0408414	ncRNA	NA
	CNAG_05743	45.39	1.01902	0.183936	5.54005	3.02e-08	4.18e-07	anaphase-promoting complex subunit 10	NA
	CNAG_06926	77.9866	1.01886	0.128996	7.89838	2.83e-15	1.18e-13	hypothetical protein	NA
	CNAG_03455	71.1145	1.01286	0.131927	7.67747	1.62e-14	6.23e-13	hypothetical protein	NA
	CNAG_03041	15.6951	1.01232	0.303391	3.33669	0.000847826	0.00392164	hypothetical protein	NA
	CNAG_01954	27.0624	1.01182	0.299858	3.37432	0.000739979	0.00349468	aldo-keto reductase	NA
	CNAG_05177	202.53	1.00673	0.119439	8.42876	3.49e-17	1.7e-15	DNA polymerase kappa subunit	NA
	CNAG_04810	20.8845	1.0008	0.251716	3.9759	7.01e-05	0.000466156	hypothetical protein	NA
Genes with "padj" < 0.05 and "log2FoldChange" > 1 were considered significantly induced and prioritized for downstream analyses. "Function" and "genename" for each gene were taken from FungiDB. NA, not applicable.
