# Supplementary material for: Cryptococcus neoformans Mar1 function links mitochondrial metabolism, oxidative stress, and antifungal tolerance
Source: Front Physiol. 2023 Mar 9;14:1150272. doi: 10.3389/fphys.2023.1150272 (PMC10033685; doi:10.3389/fphys.2023.1150272)
Supplement: Supplementary file 2 [file Table3.XLSX]

## Sheet: Table_S5
Table S3. Prioritized genes (182) with repressed transcription in the mar1∆ mutant strain compared to the WT strain in TC medium at 37°C.
	ID	baseMean	log2FoldChange	lfcSE	stat	pvalue	padj	function	genename
	CNAG_12560	0.779741	-3.60739	1.16166	-3.10537	0.00190038	0.00786697	ncRNA	NA
	CNAG_12392	92.1077	-3.52678	0.179957	-19.5979	1.61e-85	2.46e-82	ncRNA	NA
	CNAG_04869	781.004	-3.12305	0.218584	-14.2876	2.61e-46	1.05e-43	para-nitrobenzyl esterase	PNB1
	CNAG_06518	1.10755	-3.07386	1.1133	-2.76102	0.00576205	0.0201817	hypothetical protein	NA
	CNAG_04307	433.588	-2.66742	0.179078	-14.8952	3.54e-50	2.08e-47	urate oxidase	URO1
	CNAG_12183	69.1248	-2.65792	0.284387	-9.34611	9.09e-21	6.21e-19	ncRNA	NA
	CNAG_12342	8.21458	-2.54128	0.434902	-5.84334	5.12e-09	8.03e-08	ncRNA	NA
	CNAG_05264	2363.58	-2.47622	0.16861	-14.6861	7.91e-49	4.03e-46	alpha-amylase AmyA	NA
	CNAG_05653	567.508	-2.19811	0.149283	-14.7245	4.49e-49	2.45e-46	malate synthase A	MLS1
	CNAG_04735	4254.48	-2.1603	0.168736	-12.8028	1.58e-37	4.27e-35	extracellular elastinolytic metalloproteinase	MEP1
	CNAG_06817	176.644	-2.14108	0.184811	-11.5853	4.89e-31	8.32e-29	uric acid xanthine permease	UAP1
	CNAG_06966	6.14953	-2.12236	0.387576	-5.47598	4.35e-08	5.76e-07	alkaline phosphatase D	NA
	CNAG_12217	188.239	-2.06701	0.128641	-16.0681	4.27e-58	3.63e-55	ncRNA	NA
	CNAG_01542	174.497	-2.05938	0.163741	-12.5771	2.82e-36	6.54e-34	taurine catabolism dioxygenase TauD	NA
	CNAG_00699	2527.28	-2.04298	0.227499	-8.98017	2.7e-19	1.6e-17	transmembrane receptor	LPI15
	CNAG_00979	549.353	-2.03808	0.24476	-8.32687	8.3e-17	3.85e-15	copper uptake transporter	CTR4
	CNAG_03894	132.51	-2.01486	0.11342	-17.7645	1.33e-70	1.69e-67	putative Zn2-Cys6 zinc-finger transcription factor	PDR802
	CNAG_12806	2.16265	-1.98009	0.753577	-2.62759	0.00859922	0.0281102	ncRNA	NA
	CNAG_05079	14.4966	-1.95653	0.264581	-7.39485	1.42e-13	4.75e-12	hypothetical protein	NA
	CNAG_12653	2.22558	-1.93868	0.713936	-2.71548	0.00661792	0.0227112	ncRNA	NA
	CNAG_01681	1841.91	-1.90812	0.0895842	-21.2998	1.14e-100	2.91e-97	cytosine permease	FCY2
	CNAG_13170	2.11252	-1.88572	0.760867	-2.47838	0.013198	0.0403001	ncRNA	NA
	CNAG_05147	134.872	-1.8534	0.147447	-12.57	3.09e-36	6.95e-34	hypothetical protein	NA
	CNAG_01493	460.26	-1.83873	0.393341	-4.67464	2.94e-06	2.71e-05	hypothetical protein	NA
	CNAG_12362	2.45477	-1.82461	0.57524	-3.17192	0.00151437	0.00648675	ncRNA	NA
	CNAG_05281	37.4409	-1.79624	0.167024	-10.7544	5.65e-27	7.08e-25	hypothetical protein	NA
	CNAG_05161	80.9013	-1.77601	0.188225	-9.4356	3.89e-21	2.78e-19	hypothetical protein	NA
	CNAG_00141	170.019	-1.76206	0.0841175	-20.9475	1.98e-97	3.78e-94	monooxygenase	NA
	CNAG_05265	502.272	-1.7471	0.134902	-12.9509	2.32e-38	6.58e-36	hypothetical protein	NA
	CNAG_12048	3.3098	-1.73781	0.547038	-3.17677	0.00148927	0.00639716	ncRNA	NA
	CNAG_12889	1.69341	-1.72486	0.657696	-2.62257	0.00872686	0.0284688	ncRNA	NA
	CNAG_06696	780.036	-1.70751	0.0572034	-29.8499	8.81e-196	6.74e-192	protein phosphatase PP2A regulatory subunit B	NA
	CNAG_06872	7.82451	-1.67128	0.303203	-5.51208	3.55e-08	4.78e-07	5-oxoprolinase	NA
	CNAG_05251	672.119	-1.66691	0.261448	-6.37566	1.82e-10	3.76e-09	hypothetical protein	NA
	CNAG_02984	2.65237	-1.64066	0.570511	-2.87576	0.0040305	0.0150181	sarcosine oxidase	NA
	CNAG_04610	8.16775	-1.63919	0.341123	-4.80529	1.55e-06	1.53e-05	hypothetical protein	NA
	CNAG_05641	22.0642	-1.62772	0.351911	-4.62539	3.74e-06	3.38e-05	hypothetical protein	NA
	CNAG_03122	29.9197	-1.62593	0.232337	-6.99813	2.59e-12	7.11e-11	hypothetical protein	NA
	CNAG_05786	15.8211	-1.62287	0.265738	-6.10703	1.02e-09	1.83e-08	hypothetical protein	NA
	CNAG_02488	24.8676	-1.60083	0.209055	-7.65746	1.9e-14	7.18e-13	methionyl-tRNA formyltransferase	NA
	CNAG_04183	2703.9	-1.59831	0.211422	-7.55981	4.04e-14	1.44e-12	hypothetical protein	NA
	CNAG_01494	42.5192	-1.59382	0.143035	-11.1428	7.76e-29	1.1e-26	hypothetical protein	NA
	CNAG_02572	4.5731	-1.57645	0.493535	-3.1942	0.00140219	0.00606615	hypothetical protein	NA
	CNAG_02018	159.835	-1.57258	0.128029	-12.283	1.12e-34	2.25e-32	hypothetical protein	NA
	CNAG_00791	267.305	-1.56038	0.132121	-11.8102	3.46e-32	6.29e-30	hypothetical protein	HLH1
	CNAG_02851	209.205	-1.55527	0.100389	-15.4925	3.9e-54	2.98e-51	threonine aldolase	NA
	CNAG_04523	70.8689	-1.55284	0.175355	-8.85542	8.34e-19	4.69e-17	glyceraldehyde-3-phosphate dehydrogenase	NA
	CNAG_01946	392.178	-1.54298	0.166321	-9.27713	1.74e-20	1.14e-18	allantoate permease	NA
	CNAG_06935	152.245	-1.5427	0.103152	-14.9555	1.43e-50	9.14e-48	isochorismatase hydrolase	NA
	CNAG_13046	9.52735	-1.54087	0.315479	-4.88423	1.04e-06	1.07e-05	ncRNA	NA
	CNAG_00165	1835.54	-1.53827	0.125666	-12.2409	1.88e-34	3.68e-32	methylthioadenosine phosphorylase	NA
	CNAG_06853	134.929	-1.53175	0.148486	-10.3158	5.98e-25	6.02e-23	hypothetical protein	NA
	CNAG_05640	699.36	-1.52548	0.151863	-10.0451	9.65e-24	8.79e-22	metal iron transporter	NA
	CNAG_06873	7.96635	-1.52056	0.336923	-4.51309	6.39e-06	5.43e-05	5-oxoprolinase	NA
	CNAG_04245	1360.07	-1.51757	0.195501	-7.76243	8.33e-15	3.35e-13	chitinase	CHI22
	CNAG_06389	128.132	-1.49292	0.212122	-7.03804	1.95e-12	5.42e-11	hypothetical protein	NA
	CNAG_02288	47.1945	-1.48883	0.283274	-5.25578	1.47e-07	1.77e-06	solute carrier family 25 (mitochondrial citrate transporter)	NA
	CNAG_01489	4.04223	-1.47048	0.516655	-2.84616	0.00442501	0.0161651	maltose O-acetyltransferase	CAS9
	CNAG_00454	152.99	-1.45566	0.174028	-8.36453	6.04e-17	2.85e-15	hypothetical protein	NA
	CNAG_05312	737.339	-1.4522	0.126104	-11.5159	1.1e-30	1.82e-28	hypothetical protein	NA
	CNAG_03848	426.397	-1.43921	0.137283	-10.4835	1.03e-25	1.14e-23	glutathione transferase	NA
	CNAG_07002	197.936	-1.43859	0.0946682	-15.1961	3.75e-52	2.61e-49	hypothetical protein	NA
	CNAG_06371	66.1052	-1.43372	0.15913	-9.00974	2.07e-19	1.24e-17	guanine deaminase	NA
	CNAG_05304	31.4568	-1.41876	0.156453	-9.06825	1.21e-19	7.52e-18	hypothetical protein	NA
	CNAG_07745	4403.7	-1.41866	0.171059	-8.29342	1.1e-16	5.07e-15	alcohol dehydrogenase, propanol-preferring	MPD1
	CNAG_06694	84.6889	-1.38944	0.133648	-10.3962	2.58e-25	2.78e-23	hydroxyisourate hydrolase	URO2
	CNAG_04794	568.51	-1.38899	0.18086	-7.67992	1.59e-14	6.15e-13	spermine transporter	NA
	CNAG_05915	354.822	-1.38819	0.465599	-2.98151	0.00286832	0.0112641	hypothetical protein	NA
	CNAG_06785	148.438	-1.38111	0.139074	-9.93077	3.06e-23	2.63e-21	kynurenine 3-monooxygenase	NA
	CNAG_12798	17.9176	-1.38088	0.207793	-6.64544	3.02e-11	7.16e-10	ncRNA	NA
	CNAG_04658	309.017	-1.37913	0.118943	-11.5949	4.37e-31	7.6e-29	hypothetical protein	NA
	CNAG_01866	114.995	-1.37789	0.125246	-11.0015	3.76e-28	5.04e-26	hypothetical protein	NA
	CNAG_07969	6.1066	-1.37408	0.365503	-3.75941	0.000170312	0.00100324	hypothetical protein	NA
	CNAG_04162	406.651	-1.37056	0.0582255	-23.5388	1.63e-122	6.25e-119	AGC/PKA protein kinase	PKA2
	CNAG_12960	14.1733	-1.37036	0.283308	-4.837	1.32e-06	1.33e-05	ncRNA	NA
	CNAG_05303	66.6733	-1.3622	0.271964	-5.00874	5.48e-07	5.97e-06	isocitrate lyase	ICL1
	CNAG_12871	4.18869	-1.35718	0.477436	-2.84265	0.00447401	0.0163052	ncRNA	NA
	CNAG_04092	9.39558	-1.35443	0.322381	-4.20132	2.65e-05	0.000196985	sugar transporter	NA
	CNAG_01506	47.1933	-1.34853	0.144992	-9.30068	1.4e-20	9.2e-19	hypothetical protein	NA
	CNAG_06863	216.801	-1.34415	0.144326	-9.31326	1.24e-20	8.24e-19	hypothetical protein	NA
	CNAG_07842	13.7666	-1.34211	0.330995	-4.05478	5.02e-05	0.000345354	hypothetical protein	NA
	CNAG_00235	735.637	-1.33922	0.0924181	-14.4908	1.38e-47	6.23e-45	amt family ammonium transporter	AMT1
	CNAG_04562	9.74279	-1.32941	0.296696	-4.4807	7.44e-06	6.24e-05	hypothetical protein	NA
	CNAG_04417	596.789	-1.3256	0.157955	-8.39225	4.77e-17	2.28e-15	alpha-ketoglutarate-dependent 2,4- dichlorophenoxyacetate dioxygenase	NA
	CNAG_04874	610.909	-1.31675	0.244011	-5.39626	6.8e-08	8.7e-07	hypothetical protein	NA
	CNAG_06556	6.20201	-1.31034	0.415855	-3.15096	0.00162736	0.00690115	oxidoreductase	NA
	CNAG_02475	235.052	-1.30467	0.15246	-8.55751	1.15e-17	5.88e-16	flavin-containing monooxygenase	NA
	CNAG_05190	501.073	-1.30021	0.0982898	-13.2284	6.02e-40	1.77e-37	hypothetical protein	NA
	CNAG_05874	1974.57	-1.2798	0.316102	-4.04869	5.15e-05	0.000353504	hypothetical protein	NA
	CNAG_06835	879.199	-1.27774	0.213815	-5.97591	2.29e-09	3.86e-08	glucosidase	KRE61
	CNAG_01816	6.36568	-1.27038	0.369453	-3.43855	0.000584837	0.00287382	hypothetical protein	NA
	CNAG_03113	1937.89	-1.26984	0.370426	-3.42804	0.000607952	0.00296662	trehalose synthase	NA
	CNAG_05334	3.49092	-1.26943	0.481656	-2.63555	0.00840013	0.0275654	hypothetical protein	NA
	CNAG_00303	12.2341	-1.26939	0.25508	-4.97646	6.48e-07	6.97e-06	high-affinity nicotinic acid transporter	NA
	CNAG_07695	1321.64	-1.26906	0.100879	-12.5801	2.72e-36	6.49e-34	gamma-aminobutyric acid transporter	NA
	CNAG_04659	8744.44	-1.26882	0.18265	-6.94671	3.74e-12	1.01e-10	pyruvate decarboxylase	NA
	CNAG_12942	4.07911	-1.26481	0.423952	-2.98337	0.00285092	0.0112073	ncRNA	NA
	CNAG_07731	10.2228	-1.26369	0.307615	-4.10802	3.99e-05	0.000284099	hypothetical protein	NA
	CNAG_04606	104.084	-1.25848	0.118848	-10.5889	3.35e-26	3.95e-24	hypothetical protein	NA
	CNAG_05962	142.474	-1.25154	0.224957	-5.56347	2.64e-08	3.7e-07	hypothetical protein	NA
	CNAG_00867	6.10858	-1.24589	0.367272	-3.39229	0.000693105	0.0033184	myo-inositol transporter	ITR3A
	CNAG_06718	6.86193	-1.23694	0.389697	-3.17412	0.00150294	0.00644446	hypothetical protein	NA
	CNAG_06973	17.1868	-1.23567	0.229215	-5.39088	7.01e-08	8.92e-07	hypothetical protein	NA
	CNAG_03137	71.2172	-1.23253	0.18565	-6.639	3.16e-11	7.43e-10	CMGC/CDK protein kinase	PHO8501
	CNAG_04626	89.9691	-1.22882	0.180638	-6.80263	1.03e-11	2.58e-10	hypothetical protein	NA
	CNAG_01945	63.1071	-1.2257	0.192561	-6.36524	1.95e-10	4.02e-09	hypothetical protein	NA
	CNAG_02323	391.089	-1.22531	0.127291	-9.6261	6.2e-22	4.65e-20	hypothetical protein	NA
	CNAG_12310	6.17112	-1.2159	0.372413	-3.26494	0.00109488	0.00490708	ncRNA	NA
	CNAG_06923	8573.61	-1.21281	0.164619	-7.36736	1.74e-13	5.74e-12	xylulose 5-phosphate/fructose 6-phosphate phosphoketolase	XFP2
	CNAG_12770	1882.9	-1.21082	0.113457	-10.672	1.38e-26	1.67e-24	ncRNA	NA
	CNAG_01796	112.106	-1.20784	0.174903	-6.90575	4.99e-12	1.31e-10	hypothetical protein	NA
	CNAG_01417	91.7808	-1.20772	0.308887	-3.9099	9.23e-05	0.000597283	hypothetical protein	NA
	CNAG_02542	2605.05	-1.20736	0.171959	-7.02119	2.2e-12	6.05e-11	fructosamine kinase	IRK2
	CNAG_03644	514.7	-1.20588	0.094513	-12.7589	2.78e-37	7.09e-35	capsule related protein	CAS3
	CNAG_07836	3.93264	-1.20333	0.490634	-2.4526	0.0141829	0.0428456	NAD binding dehydrogenase	NA
	CNAG_05159	108.574	-1.20153	0.13529	-8.88116	6.62e-19	3.78e-17	hypothetical protein	NA
	CNAG_04757	824.393	-1.19871	0.170091	-7.04745	1.82e-12	5.08e-11	mitochondrial protein	NA
	CNAG_03176	1281.38	-1.19825	0.0832753	-14.389	6.07e-47	2.58e-44	endoplasmic oxidoreductin 1	NA
	CNAG_00047	68.8397	-1.19181	0.165367	-7.20706	5.72e-13	1.76e-11	pyruvate dehydrogenase kinase	PKP1
	CNAG_01577	6843.13	-1.1893	0.129012	-9.21858	3.01e-20	1.92e-18	glutamate dehydrogenase (NADP)	NA
	CNAG_02300	1874.27	-1.1883	0.201594	-5.89452	3.76e-09	6.04e-08	hypothetical protein	NA
	CNAG_05364	46.6417	-1.18254	0.134164	-8.81413	1.21e-18	6.49e-17	hypothetical protein	NA
	CNAG_02969	223.14	-1.18141	0.200366	-5.89623	3.72e-09	6e-08	thioesterase	NA
	CNAG_00302	84.0353	-1.18128	0.131316	-8.99567	2.35e-19	1.4e-17	hypothetical protein	NA
	CNAG_05992	8.77465	-1.17753	0.321071	-3.66752	0.000244919	0.0013709	hypothetical protein	NA
	CNAG_02684	1123.4	-1.17405	0.189584	-6.19273	5.91e-10	1.12e-08	hypothetical protein	NA
	CNAG_06241	653.428	-1.16449	0.139352	-8.35645	6.46e-17	3.01e-15	acidic laccase	CFO1
	CNAG_12039	4.76193	-1.15349	0.382055	-3.01918	0.00253457	0.0101462	ncRNA	NA
	CNAG_06092	1238.67	-1.15012	0.144929	-7.93573	2.09e-15	8.84e-14	cyclin	CLN1
	CNAG_12988	118.047	-1.1494	0.184706	-6.22287	4.88e-10	9.38e-09	ncRNA	NA
	CNAG_02048	1041.47	-1.1491	0.101877	-11.2793	1.66e-29	2.44e-27	proline dehydrogenase	PUT5
	CNAG_04556	10.061	-1.14638	0.380927	-3.00945	0.00261719	0.0104224	translocation protein Sec62	NA
	CNAG_08008	115.407	-1.14165	0.12187	-9.36779	7.41e-21	5.1e-19	hypothetical protein	NA
	CNAG_00507	12.0671	-1.13994	0.266866	-4.27158	1.94e-05	0.00014808	nitrilase	NA
	CNAG_00539	1319.2	-1.13801	0.274033	-4.15282	3.28e-05	0.000237112	membrane transporter	NA
	CNAG_05602	8761.04	-1.13555	0.127862	-8.88106	6.62e-19	3.78e-17	1-pyrroline-5-carboxylate dehydrogenase	PUT2
	CNAG_05590	9345.32	-1.12558	0.125837	-8.94477	3.73e-19	2.19e-17	two-component-like sensor kinase	TCO2
	CNAG_06354	114.844	-1.12075	0.181562	-6.17283	6.71e-10	1.25e-08	hypothetical protein	NA
	CNAG_01769	609.701	-1.11835	0.0956495	-11.6922	1.4e-31	2.48e-29	solute carrier family 25 (mitochondrial aspartate/glutamate transporter)	NA
	CNAG_05870	50.5745	-1.11673	0.15587	-7.16454	7.8e-13	2.34e-11	hypothetical protein	NA
	CNAG_12311	15.2045	-1.11335	0.225382	-4.93981	7.82e-07	8.29e-06	ncRNA	NA
	CNAG_06272	109.479	-1.11277	0.151696	-7.33551	2.21e-13	7.13e-12	hypothetical protein	NA
	CNAG_12762	6.01981	-1.10156	0.405905	-2.71384	0.00665078	0.0228138	ncRNA	NA
	CNAG_06018	50.1708	-1.09985	0.270247	-4.06978	4.71e-05	0.000326502	aldehyde dehydrogenase (NAD)	NA
	CNAG_07314	72.7968	-1.09566	0.180608	-6.0665	1.31e-09	2.31e-08	hypothetical protein	NA
	CNAG_01572	149.5	-1.0945	0.234543	-4.6665	3.06e-06	2.82e-05	tyrosine phosphatase	NA
	CNAG_05352	671.602	-1.09358	0.0884837	-12.3591	4.35e-35	9.23e-33	acetyl-CoA transporter	NA
	CNAG_07753	236.6	-1.09247	0.112257	-9.73186	2.21e-22	1.72e-20	hypothetical protein	NA
	CNAG_06205	842.715	-1.08802	0.196978	-5.52358	3.32e-08	4.54e-07	pr4/barwin domain protein	BLP3
	CNAG_04737	7296.74	-1.0862	0.430984	-2.52028	0.0117263	0.0363286	hypothetical protein	NA
	CNAG_07872	11.2064	-1.08074	0.324245	-3.33309	0.000858879	0.00397037	hypothetical protein	NA
	CNAG_06524	8.3422	-1.07535	0.327022	-3.28831	0.0010079	0.0045573	hypothetical protein	FRE3
	CNAG_05982	17.3501	-1.07499	0.199314	-5.39345	6.91e-08	8.81e-07	general alpha glucoside:H symporter	NA
	CNAG_05256	272.61	-1.07431	0.141399	-7.59767	3.01e-14	1.11e-12	catalase 2	CAT2
	CNAG_12812	220.687	-1.07089	0.386773	-2.76879	0.0056265	0.0198067	ncRNA	NA
	CNAG_04358	617.359	-1.0691	0.249186	-4.29038	1.78e-05	0.000137657	iron-sulfur clusters transporter ATM1	ATM1
	CNAG_03433	241.329	-1.06452	0.149649	-7.11345	1.13e-12	3.29e-11	endo alpha-1,4 polygalactosaminidase precursor	NA
	CNAG_03056	20.9019	-1.06103	0.21647	-4.9015	9.51e-07	9.88e-06	hypothetical protein	NA
	CNAG_06276	687.739	-1.0601	0.0796039	-13.3172	1.84e-40	5.83e-38	centromere DNA-binding protein complex CBF3 subunit B	CEP3
	CNAG_05738	82.4191	-1.05573	0.159351	-6.62517	3.47e-11	8.09e-10	hypothetical protein	NA
	CNAG_13077	17.9894	-1.05538	0.264005	-3.99759	6.4e-05	0.00042883	ncRNA	NA
	CNAG_01865	223.635	-1.05311	0.116495	-9.03993	1.57e-19	9.59e-18	hypothetical protein	NA
	CNAG_07981	9.87834	-1.04909	0.326334	-3.21477	0.00130551	0.00571048	hypothetical protein	NA
	CNAG_06870	38.0765	-1.04585	0.145251	-7.20029	6.01e-13	1.84e-11	hypothetical protein	NA
	CNAG_02322	207.394	-1.04493	0.101292	-10.3161	5.96e-25	6.02e-23	hypothetical protein	FZC17
	CNAG_02719	45.7886	-1.04306	0.129554	-8.05115	8.2e-16	3.6e-14	hypothetical protein	NA
	CNAG_07972	492.401	-1.03917	0.106224	-9.78281	1.33e-22	1.07e-20	hypothetical protein	NA
	CNAG_12749	5.43506	-1.03909	0.378652	-2.74417	0.00606639	0.0211103	ncRNA	NA
	CNAG_04974	185.537	-1.03063	0.0980255	-10.5139	7.46e-26	8.51e-24	hypothetical protein	NA
	CNAG_12649	5.79262	-1.03017	0.370564	-2.78001	0.00543571	0.0192592	ncRNA	NA
	CNAG_00079	203.855	-1.02722	0.163343	-6.28868	3.2e-10	6.36e-09	hypothetical protein	NA
	CNAG_12404	7.87122	-1.02653	0.285485	-3.59575	0.000323462	0.00174414	ncRNA	NA
	CNAG_01594	1365.5	-1.02512	0.0894647	-11.4584	2.13e-30	3.4e-28	glycine dehydrogenase	NA
	CNAG_03438	7544.5	-1.02461	0.107839	-9.5013	2.07e-21	1.51e-19	hexose transporter	HXT1
	CNAG_12271	9.31253	-1.02127	0.264357	-3.86321	0.000111908	0.00070078	ncRNA	NA
	CNAG_00275	62.8845	-1.01523	0.181472	-5.59439	2.21e-08	3.13e-07	hypothetical protein	NA
	CNAG_00559	385.668	-1.01495	0.287794	-3.52663	0.000420878	0.00216849	bZip transcription factor	BZP3
	CNAG_02264	166.365	-1.01467	0.118671	-8.5503	1.23e-17	6.22e-16	AFG1-family ATPase	NA
	CNAG_00192	378.205	-1.01216	0.0728616	-13.8915	7.13e-44	2.48e-41	hypothetical protein	NA
	CNAG_00859	300.922	-1.00331	0.0913536	-10.9828	4.63e-28	6.1e-26	hypothetical protein	NA
	CNAG_05313	651.8	-1.00252	0.127548	-7.85993	3.84e-15	1.6e-13	hypothetical protein	NA
	CNAG_00433	48.5291	-1.00161	0.150989	-6.63365	3.27e-11	7.68e-10	hypothetical protein	NA
Genes with "padj" < 0.05 and "log2FoldChange" < -1 were considered significantly repressed and prioritized for downstream analyses. "Function" and "genename" for each gene were taken from FungiDB. NA, not applicable.
