# Supplementary material for: Cryptococcus neoformans Mar1 function links mitochondrial metabolism, oxidative stress, and antifungal tolerance
Source: Front Physiol. 2023 Mar 9;14:1150272. doi: 10.3389/fphys.2023.1150272 (PMC10033685; doi:10.3389/fphys.2023.1150272)
Supplement: Supplementary file 8 [file Table4.XLSX]

## Sheet: Table_S6
Table S4. FungiFun FunCat functional annotation analysis of the 327 prioritized and significantly differentially expressed genes in the mar1∆ mutant strain.
	FunCat ID	FunCat main category	FunCat description	Gene ID(s)	Exact p-value	Adjusted p-value	# genes / category	# genes / input
	1.05	Metabolism	C-compound and carbohydrate metabolism	CNAG_00165 | CNAG_00275 | CNAG_00699 | CNAG_01489 | CNAG_01896 | CNAG_01947 | CNAG_01954 | CNAG_02045 | CNAG_02586 | CNAG_02599 | CNAG_02893 | CNAG_03113 | CNAG_03438 | CNAG_03556 | CNAG_03618 | CNAG_04092 | CNAG_04245 | CNAG_04417 | CNAG_04523 | CNAG_04531 | CNAG_04631 | CNAG_04659 | CNAG_04869 | CNAG_04874 | CNAG_05303 | CNAG_05320 | CNAG_05458 | CNAG_05653 | CNAG_05982 | CNAG_06018 | CNAG_0637…	8.954141e-7	0.000165119	38 / 519	38 / 327
	1.2	Metabolism	secondary metabolism	CNAG_00303 | CNAG_00433 | CNAG_00699 | CNAG_00844 | CNAG_01497 | CNAG_01865 | CNAG_01896 | CNAG_02087 | CNAG_02475 | CNAG_02586 | CNAG_02599 | CNAG_02893 | CNAG_02984 | CNAG_03556 | CNAG_04092 | CNAG_04098 | CNAG_04531 | CNAG_04784 | CNAG_04794 | CNAG_05256 | CNAG_05982 | CNAG_06294 | CNAG_06515 | CNAG_06785 | CNAG_07387 | CNAG_07695	1.18791e-06	0.000165119	26 / 284	26 / 327
	20.09.18	Cellular transport, transport facilitation and transport routes	cellular import	CNAG_00235 | CNAG_00540 | CNAG_00867 | CNAG_00979 | CNAG_01118 | CNAG_01119 | CNAG_01681 | CNAG_01946 | CNAG_02586 | CNAG_03438 | CNAG_04784 | CNAG_05324 | CNAG_05640 | CNAG_05992 | CNAG_06241 | CNAG_06524 | CNAG_06817 | CNAG_06926 | CNAG_07695	2.14829e-05	0.00165181	19 / 199	19 / 327
	20.09.18.07	Cellular transport, transport facilitation and transport routes	non-vesicular cellular import	CNAG_00303 | CNAG_00433 | CNAG_00979 | CNAG_01118 | CNAG_01119 | CNAG_01946 | CNAG_02586 | CNAG_02733 | CNAG_03438 | CNAG_04092 | CNAG_05324 | CNAG_05640 | CNAG_05982 | CNAG_05992 | CNAG_06817 | CNAG_07387	2.3767e-05	0.00165181	16 / 149	16 / 327
	01.05.06.07	Metabolism	C-2 compound and organic acid catabolism	CNAG_03618 | CNAG_04659 | CNAG_05303 | CNAG_06628 | CNAG_07745	8.33243e-05	0.00463283	5 / 15	5 / 327
	16.21.07	Protein with binding function or cofactor requirement (structural or analytic)	NAD/NADP binding	CNAG_00247 | CNAG_00275 | CNAG_01577 | CNAG_01896 | CNAG_01954 | CNAG_03556 | CNAG_03618 | CNAG_04523 | CNAG_05015 | CNAG_05256 | CNAG_06018 | CNAG_06556 | CNAG_06628 | CNAG_07862	0.000309878	0.0143577	14 / 148	14 / 327
	01.01.03.03.02	Metabolism	degradation of proline	CNAG_01577 | CNAG_02048 | CNAG_05602	0.00065156	0.0258762	3 / 6	3 / 327
	1.02	Metabolism	nitrogen, sulfur, and selenium metabolism	CNAG_00507 | CNAG_01498 | CNAG_01577 | CNAG_01594 | CNAG_03556 | CNAG_04141 | CNAG_05602 | CNAG_06371 | CNAG_06448 | CNAG_06694 | CNAG_06935	0.000811338	0.028194	11 / 109	11 / 327
	01.01.03.02.01	Metabolism	biosynthesis of glutamate	CNAG_00165 | CNAG_01577 | CNAG_02048 | CNAG_05602 | CNAG_06872 | CNAG_06873	0.00133144	0.0391288	6 / 38	6 / 327
	20.01.03	Cellular transport, transport facilitation and transport routes	C-compound and carbohydrate transport	CNAG_00433 | CNAG_00540 | CNAG_00867 | CNAG_01769 | CNAG_02288 | CNAG_02586 | CNAG_02733 | CNAG_03438 | CNAG_04092 | CNAG_04784 | CNAG_05324 | CNAG_05982 | CNAG_06926 | CNAG_07695	0.00140751	0.0391288	14 / 172	14 / 327
	20.03	Cellular transport, transport facilitation and transport routes	transport facilities	CNAG_00235 | CNAG_00303 | CNAG_00433 | CNAG_00540 | CNAG_00844 | CNAG_00867 | CNAG_01119 | CNAG_01681 | CNAG_01946 | CNAG_02586 | CNAG_02733 | CNAG_03438 | CNAG_04092 | CNAG_04556 | CNAG_04784 | CNAG_05982 | CNAG_05992 | CNAG_06102 | CNAG_06241 | CNAG_06926 | CNAG_07695	0.0016681	0.0421575	21 / 321	21 / 327
FungiFun FunCat functional annotation analysis assigned 87 of these genes to one or more significantly enriched functional categories. Functional annotations with an adjusted p-value < 0.05, determined by Benjamini-Hochberg false discovery rate (FDR) correction, were considered significant and included in this table. Genes with predicted mitochondrial localization are indicated by italic font.
