# Supplementary material for: Cryptococcus neoformans Mar1 function links mitochondrial metabolism, oxidative stress, and antifungal tolerance
Source: Front Physiol. 2023 Mar 9;14:1150272. doi: 10.3389/fphys.2023.1150272 (PMC10033685; doi:10.3389/fphys.2023.1150272)
Supplement: Supplementary file 9 [file Table1.XLSX]

## Sheet: Table_S3
Table S1. RNA sequencing per-gene summary statistics.
	ID	baseMean	log2FoldChange	lfcSE	stat	pvalue	padj
	CNAG_00001	34.0387	0.0934388	0.186364	0.501377	0.616106	0.745217
	CNAG_00002	118.587	-0.419066	0.0907465	-4.61799	3.87481e-06	3.48551e-05
	CNAG_00003	32.8646	-0.289515	0.220724	-1.31166	0.189634	0.326564
	CNAG_00004	211.58	-0.102201	0.0751073	-1.36074	0.173597	0.305559
	CNAG_00005	2.95642	-0.887132	0.550867	-1.61043	0.107304	0.213547
	CNAG_00006	894.791	0.320772	0.127673	2.51244	0.0119898	0.0370849
	CNAG_00007	526.86	0.0321566	0.100513	0.319926	0.749024	0.843454
	CNAG_00008	397.892	-0.0523923	0.0911605	-0.574726	0.565477	0.704616
	CNAG_00009	203.831	0.0444431	0.0987573	0.450023	0.652694	0.77372
	CNAG_00010	364.122	-0.179945	0.0936666	-1.92112	0.0547165	0.125559
	CNAG_00011	123.503	-0.980013	0.143403	-6.83397	8.25973e-12	2.11926e-10
	CNAG_00012	223.106	0.39915	0.0803606	4.96699	6.80017e-07	7.30255e-06
	CNAG_00013	121.487	-0.0106624	0.11263	-0.0946673	0.924579	0.95439
	CNAG_00014	138.11	-0.140778	0.134293	-1.0483	0.294503	0.45198
	CNAG_00015	41.9402	0.0322143	0.159563	0.20189	0.840003	0.905116
	CNAG_00016	292.437	0.106093	0.126873	0.836212	0.403036	0.559175
	CNAG_00017	68.5903	-0.182306	0.11367	-1.60382	0.108754	0.215647
	CNAG_00018	305.863	0.222906	0.0770663	2.89239	0.00382327	0.0143697
	CNAG_00019	449.477	0.58446	0.147947	3.95046	7.8001e-05	0.000514578
	CNAG_00020	68.0287	0.0297726	0.213783	0.139266	0.88924	0.935447
	CNAG_00021	212.572	0.00742721	0.10032	0.0740352	0.940982	0.962951
	CNAG_00022	289.829	0.169169	0.0930428	1.81819	0.0690357	0.151419
	CNAG_00023	68.0637	1.16012	0.257429	4.50657	6.58848e-06	5.58487e-05
	CNAG_00024	5398.86	0.0208018	0.104254	0.19953	0.841848	0.906077
	CNAG_00025	198.825	-0.253098	0.119404	-2.11967	0.0340341	0.0857131
	CNAG_00026	1081.42	0.479158	0.0760088	6.30398	2.90096e-10	5.79132e-09
	CNAG_00027	170.034	0.142819	0.106062	1.34656	0.178122	0.311511
	CNAG_00028	175.898	0.0708311	0.0898281	0.788518	0.430394	0.58555
	CNAG_00029	26.6162	0.0872601	0.178651	0.488438	0.62524	0.751782
	CNAG_00030	17.8187	0.1568	0.248493	0.631005	0.528037	0.67312
	CNAG_00031	133.912	-0.314355	0.0883682	-3.55733	0.000374646	0.00197011
	CNAG_00032	19.8846	0.658327	0.216096	3.04645	0.0023156	0.00937272
	CNAG_00033	1.75471	0.831705	0.778139	1.06884	0.285143	0.441605
	CNAG_00034	9604.68	0.0987656	0.0850615	1.16111	0.245598	0.395502
	CNAG_00035	47.0783	-0.343993	0.159492	-2.1568	0.0310209	0.0797799
	CNAG_00036	196.998	-0.622796	0.396444	-1.57095	0.116194	0.226687
	CNAG_00038	193.712	0.749241	0.0844551	8.87147	7.21846e-19	4.08832e-17
	CNAG_00039	441.327	-0.436803	0.0651154	-6.70813	1.97131e-11	4.78497e-10
	CNAG_00040	647.674	0.153242	0.0849281	1.80437	0.0711731	0.15535
	CNAG_00043	219.758	0.107013	0.0981332	1.09049	0.275499	0.430769
	CNAG_00044	260.633	0.187443	0.155018	1.20917	0.226598	0.373721
	CNAG_00045	59.3396	0.0415564	0.130309	0.318906	0.749798	0.843454
	CNAG_00046	705.15	0.0676762	0.0935324	0.723558	0.469337	0.622955
	CNAG_00047	68.8397	-1.19181	0.165367	-7.20706	5.71734e-13	1.76269e-11
	CNAG_00048	8.30359	0.0337127	0.351126	0.0960131	0.92351	0.953696
	CNAG_00049	6.69638	-0.130505	0.307601	-0.424267	0.671371	0.789125
	CNAG_00050	75.4849	-0.538471	0.13443	-4.0056	6.18609e-05	0.000417097
	CNAG_00051	1005.39	-0.111954	0.104103	-1.07542	0.282188	0.438272
	CNAG_00053	48.532	0.502878	0.196428	2.56012	0.0104637	0.0328699
	CNAG_00054	124.577	-0.548128	0.214499	-2.55539	0.010607	0.0332518
	CNAG_00055	315.215	0.289512	0.0891057	3.24909	0.00115776	0.00514067
	CNAG_00056	193.095	-0.37293	0.119946	-3.10916	0.00187622	0.0077796
	CNAG_00057	1348.77	-0.738948	0.208617	-3.54212	0.000396923	0.00206174
	CNAG_00058	1655.96	-0.0758278	0.0513268	-1.47735	0.139581	0.259984
	CNAG_00059	59.5834	0.718579	0.150253	4.78248	1.73149e-06	1.70002e-05
	CNAG_00060	83.3265	0.530332	0.483632	1.09656	0.272833	0.427914
	CNAG_00061	3644.61	-0.434771	0.159536	-2.72523	0.00642572	0.0221411
	CNAG_00062	975.846	0.19093	0.0491727	3.88285	0.000103241	0.000655633
	CNAG_00063	204.161	-0.157072	0.108751	-1.44433	0.148647	0.272637
	CNAG_00064	389.034	-0.297542	0.0948503	-3.13696	0.00170707	0.00718735
	CNAG_00065	1174.73	-0.0962091	0.101229	-0.950409	0.341904	0.500805
	CNAG_00066	914.552	-0.41701	0.0696586	-5.98648	2.14427e-09	3.64335e-08
	CNAG_00067	431.001	0.190969	0.097442	1.95982	0.0500164	0.116883
	CNAG_00068	213.097	-0.598241	0.173686	-3.44439	0.00057234	0.00282117
	CNAG_00070	225.408	-0.00862069	0.0899429	-0.0958462	0.923643	0.953703
	CNAG_00072	555.931	0.0420522	0.0913315	0.460434	0.645205	0.767524
	CNAG_00073	992.331	0.0364976	0.0568082	0.642471	0.520567	0.66671
	CNAG_00074	1006.33	-0.341078	0.161946	-2.10613	0.0351933	0.0879084
	CNAG_00075	147.146	-0.239933	0.289938	-0.827532	0.407935	0.563892
	CNAG_00076	278.067	0.217977	0.100424	2.17057	0.0299635	0.0777044
	CNAG_00077	1792.64	-0.148283	0.16232	-0.913528	0.360965	0.518688
	CNAG_00078	414.539	-0.0273463	0.0764726	-0.357596	0.720646	0.823011
	CNAG_00079	203.855	-1.02722	0.163343	-6.28868	3.20168e-10	6.35845e-09
	CNAG_00080	9.4737	0.140752	0.370347	0.380054	0.703905	0.811642
	CNAG_00081	777.177	-0.0259392	0.084575	-0.306701	0.759071	0.850133
	CNAG_00082	162.281	-0.42233	0.0923853	-4.5714	4.84477e-06	4.24373e-05
	CNAG_00083	330.88	-0.0591204	0.0939037	-0.629585	0.528966	0.673967
	CNAG_00084	996.896	0.125616	0.0649005	1.93552	0.052927	0.122245
	CNAG_00085	90.3242	0.742111	0.159146	4.66309	3.11499e-06	2.84894e-05
	CNAG_00086	589.088	0.327664	0.0737764	4.44131	8.94116e-06	7.41476e-05
	CNAG_00087	201.362	-0.105968	0.131471	-0.806022	0.42023	0.575717
	CNAG_00088	808.059	0.110562	0.051878	2.13119	0.0330735	0.0837953
	CNAG_00089	285.001	0.0239672	0.0729358	0.328607	0.742453	0.83877
	CNAG_00090	185.817	0.13579	0.132851	1.02212	0.306722	0.464548
	CNAG_00091	2534.69	-0.275438	0.505692	-0.544675	0.585977	0.721014
	CNAG_00092	451.552	-0.295236	0.0759942	-3.88498	0.00010234	0.000651436
	CNAG_00093	978.857	-0.567688	0.412997	-1.37456	0.169269	0.300077
	CNAG_00094	51.6398	-0.92533	0.164456	-5.62662	1.8378e-08	2.65128e-07
	CNAG_00096	71.1798	0.103892	0.126348	0.822268	0.410925	0.566826
	CNAG_00097	99.5033	-0.404458	0.174842	-2.31328	0.0207074	0.0579959
	CNAG_00098	61.372	0.00379339	0.154489	0.0245545	0.98041	0.988759
	CNAG_00099	453.537	0.420439	0.0941077	4.46764	7.90877e-06	6.60879e-05
	CNAG_00100	2477.11	0.9087	0.170264	5.33701	9.44899e-08	1.17738e-06
	CNAG_00101	273.499	0.0421437	0.0899251	0.468654	0.639317	0.763188
	CNAG_00104	2534.27	0.111263	0.076486	1.45468	0.145758	0.269185
	CNAG_00105	36.1299	-0.0249384	0.151391	-0.164728	0.869158	0.922589
	CNAG_00106	630.79	0.741934	0.113501	6.53678	6.28588e-11	1.42195e-09
	CNAG_00107	212.037	0.292804	0.200644	1.45932	0.144478	0.267541
	CNAG_00108	506.016	0.0681467	0.0693271	0.982973	0.325621	0.483718
	CNAG_00109	269.997	0.374493	0.100018	3.74426	0.000180929	0.00105925
	CNAG_00110	171.296	0.0631191	0.135815	0.464744	0.642115	0.765388
	CNAG_00111	693.294	0.178915	0.0682747	2.62051	0.0087798	0.0286133
	CNAG_00115	739.686	-0.918957	0.119153	-7.71242	1.2345e-14	4.8158e-13
	CNAG_00116	10243.4	0.0625167	0.140839	0.443888	0.657124	0.777525
	CNAG_00117	540.193	-0.0114389	0.0837454	-0.136591	0.891354	0.936167
	CNAG_00118	76.5383	-0.03166	0.10478	-0.302157	0.762533	0.852761
	CNAG_00119	6.11018	-0.529342	0.434973	-1.21695	0.223621	0.369928
	CNAG_00120	87.0936	0.323019	0.171074	1.88819	0.0590011	0.133547
	CNAG_00121	814.11	-0.18558	0.0972448	-1.90838	0.0563419	0.128825
	CNAG_00122	187.515	-0.0456618	0.1131	-0.403731	0.686411	0.799679
	CNAG_00123	51.1738	0.381076	0.207067	1.84035	0.0657173	0.145224
	CNAG_00124	100.445	0.421631	0.149025	2.82926	0.0046656	0.0168827
	CNAG_00125	94.8957	-0.146191	0.182788	-0.799785	0.423836	0.578909
	CNAG_00126	518.36	-0.737161	0.127872	-5.76482	8.17462e-09	1.26014e-07
	CNAG_00127	136.103	0.708669	0.118185	5.9963	2.01869e-09	3.46074e-08
	CNAG_00128	18.2584	0.741189	0.230206	3.21968	0.00128333	0.00562312
	CNAG_00129	186.97	0.42895	0.0872247	4.91776	8.75419e-07	9.1943e-06
	CNAG_00130	2248.88	-0.525609	0.342196	-1.53599	0.124541	0.238534
	CNAG_00131	11.717	0.543126	0.288678	1.88142	0.0599146	0.135295
	CNAG_00132	37.0802	0.214698	0.191638	1.12033	0.262572	0.416606
	CNAG_00133	43.8336	0.0454331	0.148274	0.306414	0.75929	0.850253
	CNAG_00134	148.342	-0.205483	0.109395	-1.87835	0.0603334	0.135999
	CNAG_00135	93.0994	-0.029163	0.118353	-0.246408	0.805367	0.883223
	CNAG_00136	2098.52	0.552193	0.0810054	6.81674	9.31274e-12	2.36562e-10
	CNAG_00137	416.297	-0.57851	0.083485	-6.92951	4.22288e-12	1.12502e-10
	CNAG_00138	604.527	-0.206671	0.0771571	-2.67857	0.00739375	0.0248823
	CNAG_00139	1333.92	0.0771035	0.133588	0.577172	0.563823	0.703835
	CNAG_00140	323.863	-0.0190898	0.164354	-0.116151	0.907533	0.944506
	CNAG_00141	170.019	-1.76206	0.0841175	-20.9475	1.97556e-97	3.77629e-94
	CNAG_00142	193.455	0.321986	0.152011	2.11817	0.0341604	0.0859682
	CNAG_00143	803.013	-0.104153	0.0751359	-1.38619	0.165688	0.295028
	CNAG_00144	45.1355	-0.374673	0.126257	-2.96755	0.00300183	0.0117281
	CNAG_00145	191.674	0.256384	0.0949732	2.69954	0.00694351	0.0235746
	CNAG_00146	168.445	0.210748	0.0995196	2.11765	0.0342047	0.0860293
	CNAG_00147	6709.66	0.0237527	0.0621668	0.38208	0.702402	0.811171
	CNAG_00148	756.308	-0.254659	0.143283	-1.77732	0.0755161	0.163106
	CNAG_00149	1546.62	0.0730792	0.126528	0.577575	0.563551	0.70361
	CNAG_00150	736.375	0.308626	0.0856495	3.60336	0.000314129	0.00170464
	CNAG_00151	437.472	0.268252	0.083897	3.1974	0.00138674	0.00601078
	CNAG_00152	160.92	-0.00245728	0.0802699	-0.0306127	0.975578	0.985373
	CNAG_00153	53.4549	0.0325449	0.125614	0.259087	0.795568	0.876248
	CNAG_00154	201.941	0.570901	0.0773939	7.37657	1.62424e-13	5.37616e-12
	CNAG_00156	760.316	-0.11789	0.208879	-0.564392	0.572487	0.710798
	CNAG_00157	242.432	0.0932398	0.127997	0.728452	0.466337	0.619891
	CNAG_00158	27.0535	0.735121	0.190246	3.86406	0.000111519	0.000699486
	CNAG_00159	64.2952	0.453729	0.131328	3.45493	0.000550434	0.00273464
	CNAG_00160	22.2146	-0.158529	0.190502	-0.832165	0.405316	0.561421
	CNAG_00161	124.187	-0.150539	0.136411	-1.10357	0.26978	0.42423
	CNAG_00162	12767.1	-0.796106	0.196798	-4.04529	5.2258e-05	0.000357712
	CNAG_00163	256.443	0.289464	0.0668204	4.33197	1.47779e-05	0.000116969
	CNAG_00164	133.692	-0.393688	0.113837	-3.45834	0.00054352	0.00270381
	CNAG_00165	1835.54	-1.53827	0.125666	-12.2409	1.87883e-34	3.68347e-32
	CNAG_00166	317.374	0.418636	0.108306	3.86529	0.000110956	0.000696525
	CNAG_00167	163.746	-0.24981	0.0893345	-2.79634	0.00516845	0.0184491
	CNAG_00171	81.7579	0.0300758	0.114115	0.263558	0.792121	0.873907
	CNAG_00172	155.336	0.0312661	0.149062	0.209752	0.833861	0.900916
	CNAG_00173	65.0602	0.0266073	0.230079	0.115644	0.907935	0.944506
	CNAG_00174	182.512	-0.141902	0.166907	-0.850186	0.395222	0.551939
	CNAG_00175	87.8224	-0.268168	0.12125	-2.21169	0.0269879	0.0715001
	CNAG_00176	620.499	0.121788	0.0736613	1.65335	0.0982602	0.199548
	CNAG_00177	37.2814	0.478098	0.131786	3.62783	0.000285811	0.00156991
	CNAG_00178	312.801	0.0904185	0.102233	0.884432	0.376463	0.533789
	CNAG_00179	39.8849	1.28996	0.262921	4.90625	9.28337e-07	9.68884e-06
	CNAG_00180	82.8631	0.445071	0.124855	3.56471	0.000364256	0.00193008
	CNAG_00181	162.05	-0.112886	0.0961595	-1.17394	0.240419	0.389142
	CNAG_00182	214.056	-0.0163507	0.0708537	-0.230767	0.817496	0.891284
	CNAG_00183	724.741	-0.384795	0.0987048	-3.89844	9.68144e-05	0.000622576
	CNAG_00184	462.91	-0.296744	0.0707379	-4.19498	2.72896e-05	0.000201211
	CNAG_00185	249.46	-0.0123754	0.104033	-0.118956	0.90531	0.943309
	CNAG_00186	30.1499	0.086472	0.189394	0.456573	0.647978	0.769801
	CNAG_00187	312.849	0.0607091	0.0894367	0.678794	0.497268	0.648493
	CNAG_00188	93.8137	-0.176698	0.114007	-1.54989	0.121168	0.233893
	CNAG_00189	146.019	0.176814	0.100317	1.76254	0.0779774	0.167054
	CNAG_00190	230.766	-0.346165	0.135015	-2.56391	0.0103502	0.032575
	CNAG_00191	151.703	0.188464	0.1154	1.63313	0.102441	0.206014
	CNAG_00192	378.205	-1.01216	0.0728616	-13.8915	7.13017e-44	2.47806e-41
	CNAG_00193	1066.31	-0.150647	0.0844758	-1.78332	0.074534	0.161487
	CNAG_00194	371.958	-0.141009	0.107477	-1.312	0.189522	0.326444
	CNAG_00195	138.145	0.110239	0.101355	1.08765	0.276749	0.432048
	CNAG_00229	144.925	-0.24139	0.104768	-2.30403	0.0212208	0.0589588
	CNAG_00231	77.9423	0.151898	0.142141	1.06865	0.285228	0.441648
	CNAG_00232	6544.14	0.189208	0.164399	1.15091	0.249771	0.40087
	CNAG_00233	260.92	0.571885	0.0982357	5.82156	5.83003e-09	9.07871e-08
	CNAG_00234	105.48	0.08654	0.125904	0.68735	0.491862	0.643858
	CNAG_00235	735.637	-1.33922	0.0924181	-14.4908	1.38463e-47	6.22758e-45
	CNAG_00236	85.0505	-0.849866	0.136615	-6.22089	4.94333e-10	9.47286e-09
	CNAG_00237	1579.57	-0.0578788	0.129372	-0.447383	0.654598	0.775184
	CNAG_00238	3822.83	-0.0151873	0.0436052	-0.348292	0.727621	0.828127
	CNAG_00239	271.302	-0.158902	0.144041	-1.10317	0.269955	0.42427
	CNAG_00240	186.608	0.0492311	0.0862419	0.570849	0.568102	0.706796
	CNAG_00241	334.334	0.125681	0.0664291	1.89196	0.0584963	0.13264
	CNAG_00242	4.87832	0.246372	0.402675	0.611838	0.540645	0.683248
	CNAG_00243	94.4671	0.233429	0.119313	1.95644	0.0504133	0.117554
	CNAG_00246	157.555	-0.209997	0.0853223	-2.46122	0.0138466	0.0419124
	CNAG_00247	82.5996	1.29583	0.135809	9.54157	1.40692e-21	1.0444e-19
	CNAG_00248	87.7285	0.179797	0.102044	1.76195	0.0780781	0.167223
	CNAG_00249	255.129	-0.484831	0.112541	-4.30805	1.64698e-05	0.000128106
	CNAG_00250	0.457889	-2.96248	1.29256	-2.29196	0.0219082	0.0605603
	CNAG_00252	62.3076	-0.0892883	0.115388	-0.773811	0.439043	0.594356
	CNAG_00253	163.57	-0.400361	0.0863312	-4.6375	3.52645e-06	3.19091e-05
	CNAG_00254	160.373	-0.0609985	0.237976	-0.256321	0.797703	0.877588
	CNAG_00255	295.755	-0.183404	0.140791	-1.30266	0.19269	0.331154
	CNAG_00256	1028.42	0.0651442	0.185562	0.351064	0.725541	0.826379
	CNAG_00257	463.786	0.111705	0.0837942	1.33309	0.182502	0.316994
	CNAG_00258	231.982	0.664651	0.154199	4.31034	1.63001e-05	0.000127044
	CNAG_00259	352.905	0.299079	0.0938767	3.18587	0.0014432	0.00622025
	CNAG_00260	744.747	0.272126	0.080772	3.36907	0.000754229	0.00354446
	CNAG_00261	2785.62	-0.612576	0.132558	-4.6212	3.81525e-06	3.43597e-05
	CNAG_00262	1.03761	0.781015	0.88952	0.878018	0.379934	0.53766
	CNAG_00263	187.74	-0.281472	0.0900891	-3.12437	0.00178184	0.00744887
	CNAG_00264	751.873	-0.880848	0.209887	-4.19677	2.70753e-05	0.000200017
	CNAG_00265	165.699	-0.0848484	0.137571	-0.616762	0.537392	0.680507
	CNAG_00266	53.4416	0.0427187	0.146201	0.292192	0.77014	0.857014
	CNAG_00267	48.9855	0.119109	0.160453	0.742329	0.457888	0.612708
	CNAG_00268	1444.38	0.318795	0.0920273	3.46413	0.000531941	0.00265484
	CNAG_00269	1.75922	-1.02206	0.772342	-1.32332	0.185728	0.321357
	CNAG_00270	85.6888	0.0379795	0.161808	0.234719	0.814427	0.889134
	CNAG_00271	97.1415	0.240691	0.16008	1.50357	0.132691	0.250723
	CNAG_00272	491.873	-0.0697841	0.0862253	-0.809323	0.41833	0.573936
	CNAG_00273	42.8542	0.516672	0.161491	3.19939	0.00137717	0.00597946
	CNAG_00274	95.7781	-0.252648	0.126243	-2.00129	0.0453615	0.108014
	CNAG_00275	62.8845	-1.01523	0.181472	-5.59439	2.21395e-08	3.13479e-07
	CNAG_00276	48.327	0.633137	0.128873	4.91287	8.97525e-07	9.40066e-06
	CNAG_00277	74.0857	-0.364305	0.118368	-3.07773	0.00208581	0.00853294
	CNAG_00278	173.014	0.206793	0.0897824	2.30326	0.0212641	0.0590574
	CNAG_00279	591.414	-0.00259426	0.164994	-0.0157234	0.987455	0.992697
	CNAG_00280	810.655	0.236025	0.0636523	3.70804	0.000208867	0.00120165
	CNAG_00283	160.27	0.277825	0.119369	2.32744	0.0199418	0.0561602
	CNAG_00284	57.7033	0.310056	0.130009	2.38488	0.0170845	0.049499
	CNAG_00285	368.25	-0.0269903	0.0667421	-0.404397	0.685921	0.799352
	CNAG_00286	692.085	0.172214	0.0573383	3.00348	0.00266914	0.0105797
	CNAG_00287	1162.09	0.402683	0.0800685	5.02923	4.92465e-07	5.39454e-06
	CNAG_00288	86.4307	0.0235007	0.124969	0.188053	0.850835	0.911735
	CNAG_00289	89.639	0.00338839	0.102436	0.0330782	0.973612	0.984146
	CNAG_00290	200.646	-0.311275	0.0937964	-3.31863	0.000904607	0.00415662
	CNAG_00291	244.243	0.0532069	0.0818521	0.650037	0.515669	0.662211
	CNAG_00292	1155.41	0.213667	0.0811105	2.63426	0.00843197	0.0276272
	CNAG_00293	200.123	0.137846	0.185072	0.744826	0.456377	0.611428
	CNAG_00294	416.157	-0.105311	0.074502	-1.41353	0.157501	0.283937
	CNAG_00299	401.161	0.129991	0.0922374	1.40931	0.158744	0.285456
	CNAG_00300	557.557	0.214939	0.0616135	3.48851	0.000485718	0.0024529
	CNAG_00301	616.823	-0.284775	0.399	-0.713722	0.475399	0.629299
	CNAG_00302	84.0353	-1.18128	0.131316	-8.99567	2.34799e-19	1.40256e-17
	CNAG_00303	12.2341	-1.26939	0.25508	-4.97646	6.47583e-07	6.97383e-06
	CNAG_00304	67.6531	0.450926	0.143072	3.15175	0.00162297	0.00688965
	CNAG_00305	1671.17	0.852469	0.11144	7.64954	2.01698e-14	7.55973e-13
	CNAG_00306	2138.33	-0.48022	0.551121	-0.871351	0.383562	0.540693
	CNAG_00307	402.7	-0.0740484	0.107006	-0.692002	0.488936	0.641226
	CNAG_00308	181.928	0.297251	0.0888528	3.34544	0.000821531	0.0038185
	CNAG_00309	305.939	0.0796419	0.0883494	0.901442	0.367353	0.525203
	CNAG_00310	124.77	-0.140976	0.112641	-1.25155	0.210735	0.353902
	CNAG_00311	107919	-0.373228	0.155368	-2.40222	0.0162958	0.0476839
	CNAG_00312	127.092	-0.00750111	0.0993186	-0.0755258	0.939796	0.962567
	CNAG_00313	115.338	-0.0446087	0.108728	-0.410278	0.681602	0.795941
	CNAG_00314	95.4871	0.230459	0.116784	1.97338	0.0484524	0.11413
	CNAG_00316	79.4022	-0.0791305	0.121268	-0.652526	0.514062	0.661369
	CNAG_00317	125.863	0.294021	0.116041	2.53376	0.0112845	0.0350453
	CNAG_00318	165.242	-0.251947	0.0931272	-2.70541	0.00682208	0.0232865
	CNAG_00319	656.521	0.043391	0.0877482	0.494494	0.620957	0.748163
	CNAG_00320	182.985	0.0726255	0.11871	0.611787	0.540679	0.683248
	CNAG_00321	48.0652	0.163967	0.152798	1.0731	0.283227	0.43935
	CNAG_00322	112.108	-0.556582	0.108101	-5.14871	2.62286e-07	3.04778e-06
	CNAG_00326	738.591	0.0596089	0.108407	0.54986	0.582415	0.718829
	CNAG_00327	52.116	0.521497	0.173335	3.0086	0.00262452	0.0104462
	CNAG_00328	171.626	-0.0873802	0.116768	-0.748326	0.454264	0.609146
	CNAG_00329	185.477	-0.0270999	0.138258	-0.196009	0.844603	0.907846
	CNAG_00330	105.283	0.521308	0.148897	3.50112	0.000463304	0.0023569
	CNAG_00331	0.106059	0.785222	3.52255	0.222913	0.823603	NA
	CNAG_00332	379.677	-0.329195	0.0943668	-3.48847	0.000485799	0.0024529
	CNAG_00333	181.179	0.306556	0.0797318	3.84484	0.000120632	0.00074366
	CNAG_00334	18288.7	0.0490076	0.0861136	0.569103	0.569286	0.707651
	CNAG_00335	223.673	0.101315	0.0744132	1.36152	0.17335	0.305441
	CNAG_00336	80.7827	0.322308	0.173253	1.86033	0.0628384	0.140322
	CNAG_00337	1870.68	-0.170777	0.127929	-1.33493	0.181898	0.316232
	CNAG_00342	301.641	0.143499	0.127293	1.12731	0.259611	0.413106
	CNAG_00343	150.718	0.126173	0.0991801	1.27216	0.203315	0.344079
	CNAG_00344	225.758	0.118718	0.0948405	1.25177	0.210655	0.353902
	CNAG_00345	359.566	0.128337	0.0717966	1.78751	0.073855	0.160197
	CNAG_00346	52.6672	-0.0914426	0.120035	-0.761799	0.44618	0.600924
	CNAG_00347	349.295	0.0186967	0.0696434	0.268463	0.788343	0.871451
	CNAG_00348	0.534212	-0.412093	1.45527	-0.283173	0.777044	0.862208
	CNAG_00349	61.5801	-0.110774	0.145028	-0.763811	0.44498	0.599844
	CNAG_00351	113.186	0.54409	0.130745	4.16145	3.16231e-05	0.000228968
	CNAG_00352	48.7804	0.112258	0.57345	0.19576	0.844798	0.907846
	CNAG_00353	61.6798	-0.150449	0.116687	-1.28934	0.197281	0.3367
	CNAG_00354	841.965	-0.056165	0.0546332	-1.02804	0.303932	0.461176
	CNAG_00355	176.247	-0.0527033	0.165526	-0.318398	0.750183	0.843625
	CNAG_00356	918.56	-0.105241	0.0629304	-1.67233	0.0944587	0.193417
	CNAG_00357	44.1783	-0.0227759	0.156342	-0.14568	0.884174	0.932725
	CNAG_00358	146.159	0.312126	0.0953673	3.27288	0.00106457	0.00478804
	CNAG_00359	104.682	0.409316	0.164808	2.48359	0.0130064	0.0397788
	CNAG_00361	697.255	-0.422179	0.0503988	-8.37677	5.43987e-17	2.58343e-15
	CNAG_00362	251.061	-0.323437	0.095868	-3.37378	0.000741434	0.00349939
	CNAG_00363	1368.2	-0.144858	0.163362	-0.886731	0.375224	0.532769
	CNAG_00364	183.179	-0.00304867	0.0938288	-0.0324918	0.97408	0.984172
	CNAG_00365	362.377	0.243392	0.0755685	3.2208	0.00127831	0.00560755
	CNAG_00366	6.97755	0.354574	0.348667	1.01694	0.309182	0.466917
	CNAG_00367	72.5462	-0.355884	0.104084	-3.41921	0.000628037	0.00304307
	CNAG_00368	333.581	-0.29713	0.0608803	-4.88057	1.05781e-06	1.0871e-05
	CNAG_00369	193.726	0.021488	0.0954141	0.225208	0.821817	0.894337
	CNAG_00370	7943.04	-0.0192319	0.11718	-0.164122	0.869635	0.922607
	CNAG_00371	84.6593	0.232667	0.103721	2.24319	0.0248844	0.0670403
	CNAG_00372	390.093	0.206206	0.0848862	2.42921	0.0151318	0.0451766
	CNAG_00374	262.581	-0.513217	0.11284	-4.54819	5.41087e-06	4.67475e-05
	CNAG_00375	455.407	0.0736235	0.0714064	1.03105	0.302518	0.459577
	CNAG_00376	15.9987	0.705511	0.238025	2.96401	0.00303655	0.0118396
	CNAG_00377	1595.23	0.795525	0.154245	5.15756	2.5019e-07	2.92054e-06
	CNAG_00378	36.8076	0.0512315	0.152829	0.335221	0.737459	0.835473
	CNAG_00383	911.605	-0.0968869	0.0427398	-2.2669	0.0233962	0.0636837
	CNAG_00384	80.2311	0.283191	0.11155	2.53869	0.0111269	0.0346542
	CNAG_00385	353.436	-0.164412	0.147435	-1.11515	0.264784	0.419246
	CNAG_00386	1657.22	0.314072	0.0795612	3.94755	7.89549e-05	0.000519079
	CNAG_00387	138.138	0.304601	0.0903703	3.37059	0.000750083	0.00353802
	CNAG_00388	206.172	-0.0680672	0.105382	-0.645908	0.518339	0.664524
	CNAG_00389	207.745	-0.329866	0.0806511	-4.09003	4.31313e-05	0.000304789
	CNAG_00390	216.968	-0.600567	0.0890369	-6.74514	1.52875e-11	3.74642e-10
	CNAG_00391	23.9653	-0.197696	0.203443	-0.97175	0.331175	0.489606
	CNAG_00392	71.3887	0.122119	0.145989	0.8365	0.402874	0.559175
	CNAG_00393	809.636	0.502199	0.122845	4.08807	4.34969e-05	0.000307089
	CNAG_00395	186.019	-0.216077	0.0944586	-2.28753	0.0221647	0.0610707
	CNAG_00396	208.185	-0.063115	0.0958511	-0.658469	0.510237	0.658442
	CNAG_00397	45.0655	0.488953	0.153887	3.17736	0.00148623	0.00638769
	CNAG_00398	152.651	-0.292416	0.0950728	-3.0757	0.00210007	0.00858213
	CNAG_00399	203.773	1.29453	0.133654	9.68566	3.46969e-22	2.65292e-20
	CNAG_00400	116.59	0.753809	0.128427	5.86955	4.36971e-09	6.91736e-08
	CNAG_00401	148.884	0.252785	0.113371	2.22972	0.0257659	0.0689797
	CNAG_00402	1731.73	-0.041022	0.0754268	-0.543865	0.586534	0.721235
	CNAG_00403	66.5679	0.106998	0.155711	0.687157	0.491984	0.643907
	CNAG_00404	75.8035	-0.408784	0.141423	-2.89052	0.00384609	0.0144294
	CNAG_00405	174.571	-0.178768	0.111932	-1.59711	0.110242	0.217529
	CNAG_00406	37.7314	0.253162	0.21043	1.20307	0.22895	0.376544
	CNAG_00407	3358.97	-0.75247	0.0938635	-8.01664	1.08677e-15	4.72127e-14
	CNAG_00408	165.423	-0.0538834	0.0886988	-0.607487	0.543527	0.686004
	CNAG_00409	111.621	0.105886	0.129087	0.820274	0.41206	0.567576
	CNAG_00410	895.979	0.188062	0.151814	1.23877	0.215432	0.359027
	CNAG_00411	350.22	0.0989658	0.0889101	1.1131	0.265666	0.419924
	CNAG_00412	7.07092	-0.669889	0.302403	-2.21522	0.0267451	0.0711225
	CNAG_00413	943.186	-0.471666	0.0696339	-6.77352	1.2569e-11	3.12021e-10
	CNAG_00414	69.9168	-0.650322	0.17064	-3.81107	0.000138365	0.000838965
	CNAG_00415	138.666	0.130313	0.111373	1.17006	0.241975	0.39115
	CNAG_00416	24.9352	0.165932	0.184245	0.900608	0.367797	0.52559
	CNAG_00417	5828.97	-0.247504	0.108904	-2.27268	0.0230456	0.0629758
	CNAG_00418	3671.92	-0.104113	0.0773469	-1.34606	0.178284	0.311722
	CNAG_00419	12.2134	0.46326	0.247895	1.86877	0.0616543	0.138365
	CNAG_00420	104.062	0.0515825	0.0987975	0.522103	0.601598	0.733507
	CNAG_00421	34.2603	-0.169118	0.214391	-0.788826	0.430214	0.585409
	CNAG_00422	428.01	0.233409	0.0875136	2.66711	0.00765063	0.0256185
	CNAG_00423	63.0009	0.259964	0.150256	1.73014	0.0836057	0.176588
	CNAG_00424	282.407	-0.281514	0.150601	-1.86927	0.0615856	0.138251
	CNAG_00426	239.029	0.00486945	0.0853228	0.0570709	0.954489	0.970759
	CNAG_00427	389.731	-0.0206159	0.0653678	-0.315383	0.752471	0.845341
	CNAG_00428	46.8547	-0.192208	0.154624	-1.24307	0.213844	0.357466
	CNAG_00429	49.6585	0.94236	0.223539	4.21564	2.49072e-05	0.000185796
	CNAG_00430	34.6467	0.847917	0.211252	4.01377	5.97565e-05	0.000404693
	CNAG_00433	48.5291	-1.00161	0.150989	-6.63365	3.27492e-11	7.681e-10
	CNAG_00434	189.514	-0.00808947	0.105589	-0.0766132	0.938931	0.962116
	CNAG_00435	41.7959	0.207465	0.169346	1.22509	0.22054	0.365668
	CNAG_00436	270.025	-0.12031	0.0881624	-1.36464	0.172367	0.304067
	CNAG_00437	52.0034	0.0952588	0.155013	0.614522	0.538871	0.681817
	CNAG_00439	359.44	0.0602553	0.077041	0.78212	0.434144	0.589393
	CNAG_00440	53.985	-0.022925	0.157863	-0.145221	0.884536	0.93285
	CNAG_00441	4709.03	-0.192302	0.0710573	-2.7063	0.00680377	0.0232343
	CNAG_00442	278.613	-0.806234	0.105562	-7.63755	2.2139e-14	8.21721e-13
	CNAG_00443	33.8972	-0.22904	0.264899	-0.864633	0.38724	0.544147
	CNAG_00444	39.3844	0.65181	0.18669	3.4914	0.000480496	0.0024358
	CNAG_00445	1081.32	-0.238293	0.0771043	-3.09053	0.00199798	0.00823091
	CNAG_00446	3.93836	0.55072	0.62358	0.883158	0.377151	0.534414
	CNAG_00447	1634.3	0.182968	0.0664839	2.75207	0.00592203	0.0206852
	CNAG_00448	551.375	-0.146207	0.0635688	-2.29998	0.0214495	0.0594644
	CNAG_00449	466.482	0.426598	0.117003	3.64603	0.000266327	0.00147454
	CNAG_00450	565.954	0.351867	0.143845	2.44616	0.0144389	0.0434816
	CNAG_00451	85.0724	1.22364	0.159784	7.65805	1.88777e-14	7.17861e-13
	CNAG_00452	13.1256	1.36593	0.316327	4.31808	1.5739e-05	0.000123173
	CNAG_00453	2769.31	-0.916893	0.236827	-3.87157	0.000108136	0.000682183
	CNAG_00454	152.99	-1.45566	0.174028	-8.36453	6.03539e-17	2.84855e-15
	CNAG_00455	485.682	0.394923	0.127373	3.10053	0.00193175	0.00797702
	CNAG_00456	2086.92	-0.85946	0.113684	-7.56007	4.02843e-14	1.43553e-12
	CNAG_00457	5347.77	-0.354963	0.0684821	-5.1833	2.17998e-07	2.56433e-06
	CNAG_00458	693.102	0.0508235	0.162163	0.31341	0.753969	0.845906
	CNAG_00460	193.841	0.135612	0.125354	1.08183	0.279327	0.434924
	CNAG_00461	675.727	0.265854	0.0601209	4.42199	9.77954e-06	8.04891e-05
	CNAG_00462	565.801	0.456639	0.0823733	5.54354	2.96422e-08	4.10588e-07
	CNAG_00464	1701.46	-0.10166	0.0419798	-2.42163	0.0154512	0.0458439
	CNAG_00465	361.916	0.0828741	0.265291	0.312389	0.754745	0.846652
	CNAG_00466	55.3135	-0.273537	0.143531	-1.90577	0.0566803	0.129482
	CNAG_00467	59.8847	0.14091	0.139187	1.01238	0.311357	0.469369
	CNAG_00468	301.341	-0.0676525	0.0645913	-1.04739	0.294918	0.452235
	CNAG_00469	163.544	-0.327664	0.114188	-2.86951	0.00411114	0.0152256
	CNAG_00470	43.382	-0.14292	0.168043	-0.850501	0.395047	0.551795
	CNAG_00471	158.108	0.0542334	0.106188	0.510732	0.609539	0.740002
	CNAG_00472	146.631	0.51907	0.0976186	5.31733	1.05301e-07	1.30281e-06
	CNAG_00473	161.113	-0.484848	0.102438	-4.73306	2.21156e-06	2.10843e-05
	CNAG_00474	43.4769	0.712666	0.124832	5.709	1.13642e-08	1.69437e-07
	CNAG_00475	261.425	-0.194679	0.193044	-1.00847	0.313229	0.471076
	CNAG_00476	6.11573	1.39755	0.403831	3.46074	0.000538687	0.00268326
	CNAG_00480	313.893	0.0461306	0.12849	0.359021	0.719579	0.822284
	CNAG_00482	737.436	-0.0897316	0.0681335	-1.317	0.187839	0.324203
	CNAG_00483	3421.67	-0.164584	0.0643081	-2.5593	0.0104882	0.0329333
	CNAG_00484	98.2368	0.303518	0.103436	2.93436	0.00334238	0.0128875
	CNAG_00485	822.242	-0.693813	0.436167	-1.59071	0.111676	0.219787
	CNAG_00486	209.734	-0.434342	0.117612	-3.69302	0.000221609	0.00125979
	CNAG_00487	74.4149	-0.745046	0.147575	-5.04857	4.45119e-07	4.91818e-06
	CNAG_00488	40.6216	0.819246	0.151459	5.40901	6.33728e-08	8.14367e-07
	CNAG_00490	59.4517	0.878041	0.161839	5.42538	5.78309e-08	7.53279e-07
	CNAG_00491	144.046	-0.05301	0.107933	-0.491139	0.623328	0.750409
	CNAG_00492	23.6745	0.0128748	0.207873	0.0619361	0.950614	0.968602
	CNAG_00493	365.99	-0.533338	0.117853	-4.52546	6.02631e-06	5.1656e-05
	CNAG_00495	66.521	-0.0943599	0.14825	-0.636492	0.524456	0.670013
	CNAG_00496	125.381	-0.119902	0.107128	-1.11923	0.263041	0.417177
	CNAG_00497	533.258	0.397441	0.194764	2.04063	0.0412872	0.0999627
	CNAG_00498	217.708	-0.540671	0.0966922	-5.59167	2.24895e-08	3.17846e-07
	CNAG_00499	124.649	0.789377	0.109888	7.18344	6.79768e-13	2.07072e-11
	CNAG_00500	401.921	0.0514148	0.147679	0.348153	0.727725	0.828127
	CNAG_00501	23.9246	0.288193	0.183229	1.57286	0.115752	0.226179
	CNAG_00502	128.026	0.0270036	0.15748	0.171474	0.863851	0.919313
	CNAG_00503	300.576	-0.17013	0.0749761	-2.26913	0.0232606	0.0633822
	CNAG_00504	183.732	-0.242439	0.102211	-2.37195	0.0176947	0.0509197
	CNAG_00505	202.176	-0.996552	0.0938934	-10.6137	2.57488e-26	3.07617e-24
	CNAG_00506	169.979	0.397416	0.0970995	4.09287	4.26066e-05	0.00030136
	CNAG_00507	12.0671	-1.13994	0.266866	-4.27158	1.94093e-05	0.00014808
	CNAG_00508	377.24	-0.339532	0.128353	-2.64529	0.00816206	0.0269228
	CNAG_00509	1603.53	-0.19028	0.0656834	-2.89692	0.00376842	0.0141798
	CNAG_00510	141.369	0.178282	0.0953378	1.87	0.0614838	0.138144
	CNAG_00511	15.4302	0.0450486	0.227052	0.198407	0.842727	0.906385
	CNAG_00512	717.837	0.0686192	0.0920544	0.74542	0.456018	0.611168
	CNAG_00513	332.737	0.472438	0.131159	3.60203	0.000315743	0.00171096
	CNAG_00514	319.147	-0.116492	0.0911351	-1.27823	0.201168	0.341503
	CNAG_00515	81.6127	-0.349468	0.138423	-2.52464	0.0115818	0.035954
	CNAG_00516	47.5298	-0.64914	0.274954	-2.3609	0.0182307	0.0522044
	CNAG_00517	318.388	0.0641754	0.0784599	0.817939	0.413392	0.568754
	CNAG_00519	320.051	0.509948	0.135193	3.77202	0.000161934	0.000961293
	CNAG_00520	1508.51	0.498075	0.13329	3.73677	0.0001864	0.00108795
	CNAG_00521	173.761	-0.39	0.183351	-2.12707	0.033414	0.0844853
	CNAG_00522	979.401	-0.409845	0.357212	-1.14734	0.25124	0.402384
	CNAG_00523	114.441	-0.205091	0.0951647	-2.15512	0.0311524	0.0800256
	CNAG_00524	135.358	0.662085	0.120221	5.50723	3.64532e-08	4.90707e-07
	CNAG_00525	320.985	0.0671898	0.0667237	1.00699	0.313942	0.471777
	CNAG_00527	703.527	-0.106768	0.0741561	-1.43977	0.149931	0.274515
	CNAG_00528	91.5414	0.0184252	0.100973	0.182477	0.855209	0.914166
	CNAG_00529	30.6958	0.120269	0.244039	0.492827	0.622135	0.749257
	CNAG_00531	3882.54	-0.408332	0.195512	-2.08852	0.0367508	0.0908785
	CNAG_00532	163.088	0.328436	0.0901284	3.64408	0.000268345	0.00148464
	CNAG_00533	715.368	0.399488	0.083368	4.79186	1.65238e-06	1.63443e-05
	CNAG_00534	798.22	0.0525039	0.0987281	0.531803	0.594862	0.727964
	CNAG_00535	470.098	-0.0592466	0.106681	-0.555364	0.578646	0.715678
	CNAG_00536	604.06	0.333105	0.114689	2.90441	0.00367952	0.0139215
	CNAG_00537	55.119	-0.0131857	0.152941	-0.0862147	0.931296	0.959011
	CNAG_00538	231.851	0.372404	0.107598	3.46107	0.000538042	0.00268179
	CNAG_00539	1319.2	-1.13801	0.274033	-4.15282	3.28409e-05	0.000237112
	CNAG_00540	3.60193	2.38798	0.667554	3.57721	0.000347279	0.00185425
	CNAG_00541	34.6411	0.495498	0.207354	2.38962	0.0168657	0.0489207
	CNAG_00542	37.4411	0.505085	0.184066	2.74405	0.0060686	0.0211103
	CNAG_00543	171.491	-0.446337	0.101433	-4.40031	1.08096e-05	8.85747e-05
	CNAG_00544	809.739	-0.00832143	0.395302	-0.0210508	0.983205	0.989965
	CNAG_00545	535.866	-0.105531	0.0821823	-1.28411	0.199104	0.338752
	CNAG_00546	591.609	0.0253349	0.118661	0.213506	0.830932	0.89989
	CNAG_00547	1643.69	0.28938	0.0670624	4.31509	1.59536e-05	0.000124725
	CNAG_00549	39.1532	0.306958	0.143093	2.14517	0.0319393	0.0815929
	CNAG_00550	112.924	-0.171105	0.104609	-1.63567	0.101909	0.205287
	CNAG_00551	1020.07	-0.0355381	0.0765688	-0.464133	0.642553	0.765497
	CNAG_00554	167.742	-0.560732	0.119138	-4.70659	2.51889e-06	2.36312e-05
	CNAG_00555	177.932	-0.272398	0.105354	-2.58554	0.00972256	0.031104
	CNAG_00556	599.7	-0.159302	0.0501662	-3.17549	0.00149583	0.00642174
	CNAG_00557	207.063	0.352697	0.0997211	3.53683	0.000404961	0.00209921
	CNAG_00558	579.492	0.0958156	0.0909371	1.05365	0.292045	0.448839
	CNAG_00559	385.668	-1.01495	0.287794	-3.52663	0.000420878	0.00216849
	CNAG_00560	566.014	-0.165524	0.0761054	-2.17493	0.0296353	0.0769934
	CNAG_00561	300.29	-0.00568498	0.0768589	-0.0739664	0.941037	0.962951
	CNAG_00562	238.375	-0.111865	0.081747	-1.36843	0.171178	0.302269
	CNAG_00563	158.588	0.118331	0.115887	1.02109	0.30721	0.464894
	CNAG_00564	121.497	0.48572	0.0906118	5.36045	8.30164e-08	1.04743e-06
	CNAG_00565	2006.42	-0.288057	0.0640376	-4.49825	6.85148e-06	5.78216e-05
	CNAG_00566	218.898	-0.0663876	0.17859	-0.371731	0.710093	0.815649
	CNAG_00567	206.758	-0.0154125	0.0838647	-0.183778	0.854187	0.913698
	CNAG_00568	20.6274	0.919134	0.269502	3.41049	0.000648461	0.00313014
	CNAG_00569	410.851	-0.0710891	0.0825023	-0.861661	0.388874	0.545766
	CNAG_00570	650.672	-0.168344	0.0781463	-2.15421	0.0312235	0.0801125
	CNAG_00571	62.678	-0.0451395	0.135699	-0.332644	0.739403	0.836932
	CNAG_00572	241.188	-0.264709	0.0724817	-3.65208	0.000260127	0.00144439
	CNAG_00573	519.886	-0.106358	0.0751481	-1.41531	0.156977	0.283344
	CNAG_00574	270.035	0.143043	0.0747298	1.91413	0.0556035	0.127441
	CNAG_00575	710.179	-0.152975	0.414324	-0.369216	0.711967	0.817056
	CNAG_00576	182.338	0.169412	0.102315	1.65578	0.0977654	0.198648
	CNAG_00577	131.218	0.196065	0.100439	1.95207	0.05093	0.118398
	CNAG_00580	642.05	0.498947	0.104505	4.77439	1.80251e-06	1.75406e-05
	CNAG_00581	1983.07	-0.384604	0.107986	-3.56163	0.000368564	0.0019475
	CNAG_00582	249.801	0.0452961	0.0833684	0.543324	0.586907	0.721577
	CNAG_00583	1063.74	-0.221481	0.0820129	-2.70057	0.00692217	0.0235332
	CNAG_00584	1195.98	0.236261	0.0541989	4.35916	1.30565e-05	0.000104754
	CNAG_00585	46.0294	0.647743	0.248471	2.60691	0.00913627	0.0295374
	CNAG_00586	32.5556	0.911973	0.185914	4.90535	9.32606e-07	9.70164e-06
	CNAG_00587	30.2824	0.133139	0.331459	0.401676	0.687923	0.800344
	CNAG_00588	56.1773	2.25773	0.472517	4.77809	1.76964e-06	1.73026e-05
	CNAG_00589	199.434	-0.182438	0.0886175	-2.05872	0.0395214	0.0963586
	CNAG_00590	313.414	0.408505	0.0805586	5.07091	3.95919e-07	4.43221e-06
	CNAG_00591	1.5364	0.555067	0.799918	0.693905	0.487742	0.640219
	CNAG_00592	150.708	0.373452	0.105212	3.54953	0.000385926	0.0020197
	CNAG_00593	157.347	0.507943	0.0970708	5.2327	1.67048e-07	1.9957e-06
	CNAG_00594	422.189	0.0299243	0.067885	0.440809	0.659351	0.779678
	CNAG_00595	68.2277	0.011866	0.19563	0.060655	0.951634	0.969125
	CNAG_00596	48.0703	-0.152397	0.138425	-1.10094	0.270924	0.425444
	CNAG_00597	139.788	0.351537	0.174245	2.01749	0.0436449	0.104667
	CNAG_00598	26.7123	0.902526	0.18484	4.88273	1.04626e-06	1.07668e-05
	CNAG_00599	183.089	0.0564765	0.0894463	0.631401	0.527778	0.672902
	CNAG_00600	747.094	-0.333843	0.0693959	-4.81071	1.50397e-06	1.50122e-05
	CNAG_00601	67.4013	-0.239179	0.163211	-1.46545	0.142797	0.264943
	CNAG_00602	70.1744	-0.0280194	0.227358	-0.123239	0.901918	0.941828
	CNAG_00603	265.889	0.331583	0.124404	2.66538	0.00769019	0.0257102
	CNAG_00604	145.499	0.0996241	0.129317	0.770384	0.441072	0.596364
	CNAG_00605	371.635	0.188194	0.198466	0.948242	0.343006	0.501891
	CNAG_00606	176.309	-0.0745256	0.145767	-0.511265	0.609166	0.739667
	CNAG_00607	258.706	0.411258	0.141261	2.91134	0.00359878	0.0136841
	CNAG_00608	223.715	0.152808	0.154769	0.987325	0.323483	0.482041
	CNAG_00609	323.283	-0.257514	0.122362	-2.10453	0.0353324	0.0881695
	CNAG_00612	164.776	0.21005	0.0985667	2.13105	0.0330852	0.0837953
	CNAG_00613	257.377	0.689161	0.153156	4.49973	6.80411e-06	5.74854e-05
	CNAG_00615	29.4707	-0.178958	0.212451	-0.842349	0.399593	0.555612
	CNAG_00619	117.312	-0.0679948	0.117957	-0.576437	0.56432	0.704226
	CNAG_00622	534.167	-0.10626	0.0650283	-1.63406	0.102247	0.205773
	CNAG_00623	213.03	0.0340294	0.0984128	0.345782	0.729507	0.829414
	CNAG_00624	188.749	-0.291848	0.0932585	-3.12946	0.00175129	0.0073412
	CNAG_00625	779.317	0.103362	0.057632	1.79348	0.0728966	0.158478
	CNAG_00626	1054.38	0.597801	0.141578	4.22242	2.41698e-05	0.000180824
	CNAG_00627	34.1701	0.0607606	0.215248	0.282281	0.777728	0.862563
	CNAG_00628	58.7936	-0.368011	0.159662	-2.30494	0.0211701	0.0588606
	CNAG_00632	482.356	-0.30987	0.0878359	-3.52783	0.000418973	0.00216123
	CNAG_00633	873.774	0.269001	0.0751655	3.57878	0.0003452	0.00184573
	CNAG_00634	342.623	-0.224805	0.0724145	-3.10442	0.00190654	0.00788395
	CNAG_00635	1120.05	0.223322	0.0924122	2.41659	0.0156669	0.0463042
	CNAG_00636	284.547	0.194996	0.0699483	2.78772	0.00530807	0.0188858
	CNAG_00637	105.573	-0.281352	0.164371	-1.7117	0.0869527	0.182098
	CNAG_00638	508.4	-0.456178	0.269456	-1.69296	0.090464	0.187398
	CNAG_00639	130.329	-0.620985	0.167304	-3.71172	0.000205853	0.00118789
	CNAG_00640	20121.8	0.0253422	0.0915937	0.276681	0.782025	0.865947
	CNAG_00641	879.236	-0.0876471	0.0573113	-1.52932	0.126186	0.240663
	CNAG_00642	369.3	0.00213805	0.0857628	0.0249298	0.980111	0.988727
	CNAG_00643	238.107	0.52389	0.131209	3.99279	6.53014e-05	0.000436446
	CNAG_00644	205.396	-0.056972	0.0939933	-0.606129	0.544429	0.687029
	CNAG_00645	130.795	-0.295217	0.129875	-2.27308	0.0230213	0.0629708
	CNAG_00647	181.282	-0.0855155	0.0869282	-0.983748	0.32524	0.483433
	CNAG_00648	168.706	-0.0112836	0.114709	-0.0983671	0.921641	0.952279
	CNAG_00649	1378.52	0.134693	0.0880233	1.5302	0.125968	0.240449
	CNAG_00650	245.347	-0.21478	0.135864	-1.58085	0.113912	0.223307
	CNAG_00651	44.8172	0.92435	0.150189	6.15458	7.5279e-10	1.38695e-08
	CNAG_00652	211.995	-0.209799	0.109995	-1.90734	0.0564761	0.129054
	CNAG_00653	91.1716	-0.490939	0.120595	-4.07096	4.68196e-05	0.000325143
	CNAG_00654	145.322	-0.448233	0.223265	-2.00763	0.0446825	0.106642
	CNAG_00655	8884	-0.165799	0.131194	-1.26377	0.206312	0.348612
	CNAG_00656	12839.1	0.0507291	0.088931	0.570433	0.568384	0.706875
	CNAG_00658	60.5511	0.138346	0.20046	0.69014	0.490106	0.642219
	CNAG_00659	7.14437	0.157179	0.310336	0.506479	0.61252	0.742479
	CNAG_00660	105.235	0.0192379	0.127299	0.151124	0.879878	0.929709
	CNAG_00661	145.626	0.173353	0.118913	1.45781	0.144892	0.26792
	CNAG_00662	115.259	0.0111496	0.101987	0.109324	0.912945	0.947239
	CNAG_00663	387.955	-0.464714	0.124899	-3.72071	0.00019866	0.00115247
	CNAG_00664	16.3311	-0.564917	0.216237	-2.61249	0.00898863	0.0291216
	CNAG_00665	986.179	-0.304433	0.0851476	-3.57535	0.000349753	0.00186616
	CNAG_00666	1094.37	0.0120624	0.113782	0.106014	0.915572	0.948829
	CNAG_00667	149.504	-0.247374	0.0948826	-2.60716	0.00912965	0.0295285
	CNAG_00668	937.945	0.0360834	0.0834427	0.432433	0.665426	0.784315
	CNAG_00669	181.539	0.0694022	0.101284	0.685225	0.493202	0.644839
	CNAG_00670	63.5308	-0.0870932	0.12745	-0.683352	0.494385	0.645735
	CNAG_00671	333.242	-0.0509289	0.0862512	-0.590472	0.554875	0.69461
	CNAG_00672	8102.23	-0.079742	0.0815148	-0.978251	0.32795	0.486422
	CNAG_00673	384.028	0.0730837	0.0671967	1.08761	0.276768	0.432048
	CNAG_00674	400.026	-0.798142	0.0878689	-9.08332	1.05311e-19	6.60009e-18
	CNAG_00675	180.609	0.15931	0.117454	1.35636	0.174984	0.307004
	CNAG_00676	137.816	0.231332	0.102714	2.25219	0.0243101	0.0658006
	CNAG_00677	174.921	0.26476	0.12451	2.12642	0.0334683	0.0845946
	CNAG_00678	653	0.184981	0.0693662	2.66673	0.00765942	0.0256185
	CNAG_00679	72.706	-0.438041	0.144337	-3.03485	0.00240657	0.00969476
	CNAG_00680	274.161	0.23409	0.144499	1.62001	0.105229	0.21024
	CNAG_00681	192.698	0.398587	0.118633	3.35983	0.000779916	0.00365171
	CNAG_00682	1041.09	-0.450001	0.0725686	-6.20105	5.60874e-10	1.06678e-08
	CNAG_00683	170.682	0.0501498	0.131684	0.380835	0.703325	0.81135
	CNAG_00684	328.549	0.370413	0.122797	3.01647	0.00255733	0.010219
	CNAG_00685	317.353	-0.0687965	0.100066	-0.687508	0.491763	0.643839
	CNAG_00686	1559.47	-0.548921	0.356552	-1.53953	0.123676	0.237237
	CNAG_00687	363.441	0.304418	0.0654803	4.64899	3.33558e-06	3.03256e-05
	CNAG_00688	112.07	-0.749543	0.112294	-6.67484	2.47507e-11	5.95107e-10
	CNAG_00689	181.319	-0.0332559	0.110651	-0.300548	0.763759	0.85305
	CNAG_00690	333.813	-0.115092	0.107003	-1.07559	0.28211	0.43824
	CNAG_00691	311.22	-0.768195	0.112597	-6.82252	8.94565e-12	2.27995e-10
	CNAG_00692	52.4722	-0.415756	0.163807	-2.53809	0.0111459	0.0346994
	CNAG_00693	360.018	-0.00775029	0.078542	-0.0986771	0.921395	0.952203
	CNAG_00694	616.863	-0.0768096	0.162314	-0.473215	0.63606	0.760725
	CNAG_00695	97.9834	-0.199517	0.116689	-1.70982	0.0872993	0.182587
	CNAG_00696	557.829	-0.243796	0.0547198	-4.45535	8.37577e-06	6.96857e-05
	CNAG_00697	773.858	-0.554799	0.0934268	-5.93832	2.87949e-09	4.74495e-08
	CNAG_00698	281.942	-0.136601	0.0802134	-1.70297	0.0885741	0.184232
	CNAG_00699	2527.28	-2.04298	0.227499	-8.98017	2.70353e-19	1.60242e-17
	CNAG_00700	1827.73	0.262859	0.0682647	3.85058	0.00011784	0.00073074
	CNAG_00701	526.118	0.47411	0.113372	4.18188	2.89113e-05	0.000211537
	CNAG_00702	1237.32	-0.80794	0.125134	-6.45658	1.07099e-10	2.30022e-09
	CNAG_00703	5126.86	0.176132	0.102253	1.72251	0.0849777	0.178794
	CNAG_00704	433.004	-0.179024	0.0744233	-2.40548	0.0161511	0.0473148
	CNAG_00705	551.747	0.0968596	0.0694824	1.39402	0.163313	0.292124
	CNAG_00706	261.519	0.131167	0.0810058	1.61923	0.105398	0.210465
	CNAG_00707	511.267	0.490855	0.13561	3.6196	0.000295061	0.00161146
	CNAG_00708	282.023	0.208348	0.0652551	3.19283	0.00140887	0.00608599
	CNAG_00709	233.112	0.357775	0.098108	3.64675	0.000265576	0.00147145
	CNAG_00710	178.503	-0.0590465	0.149216	-0.395711	0.692319	0.803867
	CNAG_00711	86.4831	0.925137	0.143449	6.44923	1.12423e-10	2.40107e-09
	CNAG_00712	92.448	-0.0454832	0.13644	-0.333358	0.738864	0.836694
	CNAG_00713	335.734	-0.124789	0.066912	-1.86497	0.062185	0.139311
	CNAG_00714	102.462	0.571846	0.108635	5.26392	1.41014e-07	1.70871e-06
	CNAG_00715	175.763	0.0985368	0.209328	0.470728	0.637835	0.762132
	CNAG_00716	3167.49	-0.0825034	0.100877	-0.817861	0.413437	0.568754
	CNAG_00717	239.319	-0.305807	0.136092	-2.24707	0.0246359	0.0664899
	CNAG_00718	367.318	-0.0707707	0.0890707	-0.794545	0.426878	0.582101
	CNAG_00719	697.854	0.239496	0.123723	1.93573	0.0529002	0.122235
	CNAG_00720	201.706	0.0145948	0.133547	0.109285	0.912976	0.947239
	CNAG_00721	781.987	-0.0317436	0.103722	-0.306045	0.759571	0.850443
	CNAG_00722	289.523	0.0281946	0.0965846	0.291916	0.77035	0.857014
	CNAG_00723	17.7665	0.460451	0.247782	1.85829	0.0631282	0.140632
	CNAG_00726	0.612098	-0.624093	1.49056	-0.418697	0.675437	0.791357
	CNAG_00727	458.588	-0.764689	0.0845431	-9.04496	1.49719e-19	9.23185e-18
	CNAG_00728	55.8021	0.422518	0.14822	2.85061	0.00436355	0.0159788
	CNAG_00730	3259.83	1.31009	0.104115	12.5831	2.61663e-36	6.4538e-34
	CNAG_00732	609.494	-0.507895	0.370066	-1.37244	0.169926	0.300822
	CNAG_00733	308.616	0.464763	0.117512	3.95504	7.65215e-05	0.000506128
	CNAG_00734	80.9266	0.200092	0.151068	1.32451	0.185333	0.320746
	CNAG_00735	56.7378	0.5419	0.13742	3.94339	8.03384e-05	0.000525914
	CNAG_00736	342.685	0.0090909	0.070201	0.129498	0.896963	0.938449
	CNAG_00737	198.593	0.240652	0.093391	2.57682	0.00997128	0.0316958
	CNAG_00738	24.663	0.804134	0.210814	3.81442	0.000136502	0.000830965
	CNAG_00739	229.973	0.119732	0.0936678	1.27826	0.201158	0.341503
	CNAG_00740	526.816	0.601429	0.106548	5.6447	1.65472e-08	2.39621e-07
	CNAG_00741	2696.64	-0.143721	0.0526926	-2.72753	0.00638103	0.021997
	CNAG_00742	448.425	0.03728	0.118727	0.313996	0.753524	0.845906
	CNAG_00743	872.763	0.103641	0.122083	0.848934	0.395918	0.55244
	CNAG_00744	228.713	-0.217191	0.0792252	-2.74144	0.00611712	0.0212405
	CNAG_00745	668.202	0.00699594	0.163428	0.0428076	0.965855	0.979044
	CNAG_00746	1120.7	-0.241336	0.0653135	-3.69504	0.000219849	0.00125165
	CNAG_00747	2626.99	-0.622721	0.0910771	-6.83729	8.07028e-12	2.07762e-10
	CNAG_00748	67.276	-0.331788	0.163931	-2.02394	0.0429761	0.103364
	CNAG_00750	89.1681	0.00243732	0.152587	0.0159732	0.987256	0.992697
	CNAG_00751	2.87689	1.1238	0.506435	2.21903	0.0264844	0.0705329
	CNAG_00752	22.6053	0.139444	0.272693	0.511359	0.6091	0.739667
	CNAG_00753	268.396	0.280056	0.074128	3.778	0.000158094	0.000941422
	CNAG_00754	1918.88	0.222732	0.0776223	2.86943	0.00411206	0.0152256
	CNAG_00755	59.7775	0.359283	0.138139	2.60089	0.00929835	0.0299853
	CNAG_00756	99.5242	0.0219799	0.120242	0.182797	0.854957	0.914166
	CNAG_00757	466.405	-0.0581255	0.0797907	-0.728474	0.466324	0.619891
	CNAG_00758	180.897	0.114441	0.111409	1.02721	0.304319	0.461618
	CNAG_00759	11.6638	0.52604	0.343473	1.53153	0.125638	0.240037
	CNAG_00760	334.913	0.0270663	0.0673312	0.401988	0.687693	0.80032
	CNAG_00761	199.063	-0.0722853	0.0989115	-0.730808	0.464896	0.618729
	CNAG_00762	214.187	0.650977	0.118301	5.50271	3.74004e-08	5.02573e-07
	CNAG_00764	621.242	0.136126	0.118299	1.15069	0.24986	0.400929
	CNAG_00765	218.881	1.76626	0.175242	10.079	6.84247e-24	6.38018e-22
	CNAG_00766	121.928	0.159671	0.188002	0.849307	0.395711	0.552319
	CNAG_00768	282.59	0.203388	0.0894379	2.27407	0.0229617	0.0628434
	CNAG_00769	436.959	-0.0898702	0.0924909	-0.971665	0.331217	0.489606
	CNAG_00770	451.088	0.528414	0.109306	4.83428	1.33629e-06	1.34615e-05
	CNAG_00771	5911.69	0.171876	0.115222	1.49169	0.135781	0.254706
	CNAG_00772	361.391	-0.115207	0.139439	-0.82622	0.408679	0.564648
	CNAG_00773	96.9726	-0.165934	0.110517	-1.50143	0.133245	0.251182
	CNAG_00774	817.335	0.0136484	0.131106	0.104102	0.917089	0.949372
	CNAG_00775	367.209	0.213671	0.0829566	2.57569	0.010004	0.031752
	CNAG_00776	1285.57	1.06636	0.128764	8.28153	1.216e-16	5.5674e-15
	CNAG_00777	1002.06	0.157057	0.0860823	1.82449	0.0680773	0.149574
	CNAG_00778	375.231	-0.0245967	0.151246	-0.162627	0.870812	0.923337
	CNAG_00779	6110.37	0.229234	0.133051	1.72291	0.0849057	0.178692
	CNAG_00780	169.734	0.194249	0.142794	1.36035	0.17372	0.305559
	CNAG_00781	108.95	-0.0337682	0.15668	-0.215524	0.829359	0.898707
	CNAG_00782	121.297	0.00859621	0.132036	0.0651049	0.948091	0.967379
	CNAG_00783	87.2434	0.183956	0.178494	1.0306	0.302728	0.459766
	CNAG_00785	9917.35	0.0260803	0.0856995	0.304322	0.760882	0.851662
	CNAG_00786	74.8644	0.345779	0.148926	2.32181	0.0202429	0.0569034
	CNAG_00787	398.255	-0.0730314	0.0667444	-1.0942	0.273869	0.429143
	CNAG_00788	3391.5	-0.0455304	0.0819132	-0.555838	0.578322	0.71551
	CNAG_00790	206.552	0.0653116	0.102172	0.639229	0.522674	0.668735
	CNAG_00791	267.305	-1.56038	0.132121	-11.8102	3.45612e-32	6.29179e-30
	CNAG_00792	783.213	0.227311	0.0602569	3.77237	0.000161704	0.000960674
	CNAG_00793	357.827	0.122634	0.106598	1.15043	0.249966	0.400931
	CNAG_00794	249.367	-0.375628	0.0670506	-5.60216	2.11699e-08	3.00865e-07
	CNAG_00796	659.167	0.158719	0.0523569	3.03149	0.0024335	0.00978777
	CNAG_00797	1311.47	0.0307992	0.0818142	0.376453	0.70658	0.813803
	CNAG_00798	2.69217	0.274428	0.541798	0.506514	0.612496	0.742479
	CNAG_00799	5405.68	-0.503177	0.112523	-4.47177	7.75765e-06	6.49671e-05
	CNAG_00800	42.761	1.04651	0.178029	5.87834	4.14402e-09	6.58735e-08
	CNAG_00801	20.9965	-0.306912	0.201195	-1.52544	0.127148	0.242197
	CNAG_00802	60.714	-0.221856	0.116864	-1.89841	0.0576418	0.131169
	CNAG_00803	367.752	-0.264909	0.0837399	-3.16347	0.00155901	0.00665191
	CNAG_00804	178.491	0.227984	0.0985215	2.31405	0.0206647	0.0579188
	CNAG_00805	128.432	-0.183193	0.11347	-1.61446	0.106428	0.2123
	CNAG_00806	911.63	0.369804	0.086436	4.27835	1.88281e-05	0.000144103
	CNAG_00807	305.619	-0.202209	0.278521	-0.72601	0.467832	0.621339
	CNAG_00808	488.069	-0.0817823	0.120742	-0.677331	0.498196	0.649149
	CNAG_00809	1522.25	0.18076	0.0947289	1.90819	0.0563672	0.128844
	CNAG_00810	226.785	-0.138009	0.0879133	-1.56983	0.116455	0.227031
	CNAG_00811	292.791	0.0541274	0.101772	0.53185	0.59483	0.727964
	CNAG_00812	685.6	0.242562	0.0623956	3.88748	0.00010129	0.000646464
	CNAG_00814	1275.89	-0.228007	0.119885	-1.90188	0.0571871	0.13029
	CNAG_00815	870.921	0.0432399	0.0781132	0.553555	0.579884	0.716746
	CNAG_00816	255.808	-0.0569417	0.0957546	-0.594663	0.552069	0.692554
	CNAG_00817	72.6432	0.307808	0.14666	2.09878	0.0358363	0.0890202
	CNAG_00818	106.488	0.192411	0.14743	1.30509	0.191861	0.329804
	CNAG_00819	2966.68	0.165744	0.116444	1.42338	0.154627	0.280359
	CNAG_00820	108.891	0.540949	0.125653	4.30511	1.66905e-05	0.000129559
	CNAG_00821	5716.93	-0.0247993	0.116582	-0.21272	0.831546	0.900184
	CNAG_00822	868.175	-0.066021	0.0767778	-0.859897	0.389846	0.546828
	CNAG_00823	97.4012	-0.0507344	0.107397	-0.472399	0.636642	0.761107
	CNAG_00824	216.244	0.193945	0.0832669	2.32919	0.0198489	0.0559809
	CNAG_00825	101.379	0.087232	0.0984386	0.886156	0.375533	0.53311
	CNAG_00826	6.30097	0.44518	0.344877	1.29084	0.19676	0.336259
	CNAG_00827	3.03673	0.992058	0.460399	2.15478	0.0311792	0.0800256
	CNAG_00828	85.6002	-0.828757	0.163108	-5.08103	3.75393e-07	4.22272e-06
	CNAG_00829	434.949	-0.25724	0.0650344	-3.95544	7.63934e-05	0.000505717
	CNAG_00830	141.155	0.278625	0.119431	2.33292	0.0196521	0.0554874
	CNAG_00831	208.923	-0.012593	0.0852431	-0.14773	0.882556	0.931532
	CNAG_00832	66.7773	0.321949	0.116192	2.77083	0.0055913	0.019701
	CNAG_00833	6.14349	-0.273418	0.311502	-0.87774	0.380085	0.537692
	CNAG_00834	426.99	-0.696074	0.586682	-1.18646	0.235441	0.383834
	CNAG_00835	89.2813	-0.213315	0.106621	-2.00068	0.0454271	0.108103
	CNAG_00836	80.9272	0.946038	0.190058	4.97763	6.43667e-07	6.94143e-06
	CNAG_00837	130.505	0.591735	0.116826	5.06508	4.08224e-07	4.54997e-06
	CNAG_00838	55.0833	-0.323479	0.144981	-2.23118	0.025669	0.0687925
	CNAG_00839	44.1627	0.222128	0.163509	1.35851	0.174303	0.306289
	CNAG_00840	7.40947	0.539934	0.318613	1.69464	0.0901446	0.186788
	CNAG_00841	120.783	0.477436	0.146653	3.25554	0.00113175	0.00505454
	CNAG_00843	35.6317	0.157096	0.155797	1.00833	0.313294	0.471081
	CNAG_00844	5.56519	2.47996	0.404693	6.128	8.89899e-10	1.61236e-08
	CNAG_00845	292.308	0.299265	0.124605	2.40171	0.0163188	0.0477329
	CNAG_00846	101.121	0.769441	0.194694	3.95206	7.74816e-05	0.000511593
	CNAG_00847	92.053	0.149224	0.109928	1.35746	0.174634	0.306632
	CNAG_00848	4882.17	-0.490598	0.343869	-1.4267	0.153666	0.279546
	CNAG_00849	17.4293	-0.0622982	0.237007	-0.262854	0.792663	0.874182
	CNAG_00850	25.2473	-0.509587	0.195553	-2.60587	0.00916401	0.0296062
	CNAG_00851	4.61342	0.485254	0.591217	0.820771	0.411777	0.567287
	CNAG_00852	358.219	0.0342212	0.0709084	0.482611	0.629372	0.754969
	CNAG_00853	162.812	0.113572	0.0901484	1.25984	0.207728	0.350228
	CNAG_00854	407.63	0.196752	0.0907369	2.16837	0.0301303	0.0780086
	CNAG_00855	190.979	0.0515768	0.0835518	0.617303	0.537035	0.680392
	CNAG_00858	555.057	-0.441782	0.136711	-3.2315	0.00123144	0.00543311
	CNAG_00859	300.922	-1.00331	0.0913536	-10.9828	4.62621e-28	6.09862e-26
	CNAG_00860	435.176	-0.584545	0.132372	-4.41592	1.0058e-05	8.26917e-05
	CNAG_00861	15.8649	-0.985703	0.242361	-4.06709	4.76036e-05	0.000329881
	CNAG_00862	88.6705	-0.595601	0.147872	-4.02781	5.62981e-05	0.000382627
	CNAG_00863	73.4555	-0.563009	0.118846	-4.73728	2.16601e-06	2.06758e-05
	CNAG_00864	18.7593	-0.245677	0.19449	-1.26318	0.206523	0.348813
	CNAG_00865	0.753686	2.22045	1.17262	1.89358	0.0582802	0.132296
	CNAG_00866	1137.53	0.249231	0.210738	1.18266	0.236944	0.385532
	CNAG_00867	6.10858	-1.24589	0.367272	-3.39229	0.000693105	0.0033184
	CNAG_00869	348.995	0.94911	0.149656	6.34193	2.26908e-10	4.63888e-09
	CNAG_00870	40.049	-0.927346	0.179364	-5.1702	2.33844e-07	2.74229e-06
	CNAG_00871	87.6541	-0.557967	0.15116	-3.69123	0.000223169	0.00126634
	CNAG_00872	364.334	0.318783	0.0675916	4.7163	2.40168e-06	2.26427e-05
	CNAG_00873	19.8916	-0.0243464	0.208598	-0.116715	0.907086	0.944387
	CNAG_00874	1302.49	0.289021	0.112464	2.5699	0.0101728	0.0321677
	CNAG_00875	123.391	-0.109302	0.127244	-0.858996	0.390343	0.547261
	CNAG_00876	44.5864	-0.0595383	0.142957	-0.416476	0.677062	0.79241
	CNAG_00877	178.99	-0.288847	0.0880157	-3.28176	0.00103161	0.00465625
	CNAG_00878	65.6361	-0.059769	0.115684	-0.516657	0.605395	0.736609
	CNAG_00879	3670.77	-0.102744	0.120666	-0.851481	0.394502	0.551236
	CNAG_00883	70.014	-0.564743	0.116344	-4.85408	1.20949e-06	1.23468e-05
	CNAG_00884	456.766	-0.11637	0.0916209	-1.27013	0.204039	0.345228
	CNAG_00885	0.136026	-1.10539	2.76565	-0.399685	0.689389	NA
	CNAG_00886	5159.35	0.138184	0.0966785	1.42932	0.152914	0.278574
	CNAG_00888	261.194	-0.390353	0.103597	-3.76798	0.000164571	0.000974676
	CNAG_00889	24.4391	0.848875	0.179846	4.72002	2.3582e-06	2.22878e-05
	CNAG_00890	528.196	0.878089	0.0881931	9.95643	2.36392e-23	2.05392e-21
	CNAG_00891	2320.45	0.66684	0.095903	6.95327	3.56909e-12	9.67705e-11
	CNAG_00892	35.6457	-0.0727154	0.151894	-0.478725	0.632135	0.757215
	CNAG_00893	170.305	-0.130118	0.161871	-0.803842	0.421488	0.576821
	CNAG_00894	1153.22	0.0574665	0.104584	0.549478	0.582678	0.718855
	CNAG_00895	741.728	0.193014	0.103738	1.8606	0.0628006	0.140278
	CNAG_00896	67.1021	-0.0744316	0.138406	-0.537778	0.590731	0.724647
	CNAG_00897	2044.77	0.00219426	0.144843	0.0151493	0.987913	0.992847
	CNAG_00899	174.486	0.167698	0.136861	1.22532	0.220455	0.36564
	CNAG_00900	34.5369	0.0667957	0.188368	0.354601	0.722888	0.824471
	CNAG_00901	33.703	-0.0932181	0.170893	-0.545475	0.585427	0.720788
	CNAG_00902	65.8757	0.026051	0.166753	0.156225	0.875856	0.926379
	CNAG_00903	147.226	0.305489	0.12029	2.5396	0.0110979	0.0345779
	CNAG_00904	3.03997	1.69658	1.01558	1.67055	0.0948103	0.193933
	CNAG_00905	48.7588	-0.243922	0.215012	-1.13446	0.256602	0.409257
	CNAG_00906	2130.36	0.305597	0.0729416	4.18962	2.79423e-05	0.00020543
	CNAG_00907	47.4403	-0.331016	0.137068	-2.41498	0.0157361	0.046455
	CNAG_00908	11.1673	-0.395983	0.253175	-1.56407	0.117801	0.229129
	CNAG_00909	63.0094	0.378931	0.136328	2.77954	0.00544351	0.0192779
	CNAG_00911	0.28069	0.653568	1.63757	0.399109	0.689813	0.80181
	CNAG_00914	1121.66	-0.111606	0.0697866	-1.59924	0.109767	0.216979
	CNAG_00915	33.6009	-0.0879895	0.182841	-0.481234	0.63035	0.755787
	CNAG_00916	298.465	-0.10488	0.0679679	-1.54309	0.12281	0.236114
	CNAG_00917	230.799	0.346495	0.0713896	4.85358	1.21252e-06	1.23613e-05
	CNAG_00919	947.073	-0.510861	0.0735882	-6.94217	3.86129e-12	1.03591e-10
	CNAG_00920	111.964	0.14353	0.138728	1.03462	0.300848	0.458224
	CNAG_00921	128.856	0.196632	0.145592	1.35057	0.176833	0.309752
	CNAG_00922	168.141	0.19792	0.0964213	2.05265	0.0401061	0.0975664
	CNAG_00923	59.6299	0.853354	0.14511	5.88072	4.08474e-09	6.50665e-08
	CNAG_00925	31.2099	1.25664	0.174255	7.21148	5.53472e-13	1.72026e-11
	CNAG_00926	191.208	-0.252904	0.088872	-2.84571	0.00443122	0.0161724
	CNAG_00927	117.742	0.663236	0.120157	5.51976	3.3947e-08	4.61849e-07
	CNAG_00928	174.562	0.410361	0.0822972	4.98633	6.15368e-07	6.64591e-06
	CNAG_00929	210.737	-0.588762	0.0989545	-5.94982	2.68434e-09	4.46184e-08
	CNAG_00930	12768.5	-0.154145	0.242422	-0.635857	0.52487	0.670256
	CNAG_00931	32.3008	-0.129829	0.216946	-0.59844	0.549546	0.690361
	CNAG_00932	80.4084	1.31528	0.245272	5.36254	8.206e-08	1.03708e-06
	CNAG_00933	38.2547	0.586532	0.169808	3.45409	0.000552158	0.00273965
	CNAG_00934	2.80061	0.497636	0.720863	0.690334	0.489984	0.64217
	CNAG_00935	2127.22	0.429804	0.11414	3.76559	0.000166156	0.000981028
	CNAG_00936	250.893	0.157427	0.105502	1.49217	0.135654	0.254592
	CNAG_00937	3.59017	1.06966	0.506236	2.11296	0.0346045	0.0867651
	CNAG_00938	152.44	-0.498872	0.104909	-4.7553	1.98153e-06	1.90816e-05
	CNAG_00940	697.016	0.104011	0.0607558	1.71195	0.0869064	0.182051
	CNAG_00941	66.128	0.459986	0.126382	3.63964	0.000273021	0.00150506
	CNAG_00960	1277.03	0.0733375	0.0430013	1.70547	0.0881067	0.18356
	CNAG_00961	447.869	-0.35902	0.406881	-0.882371	0.377576	0.534818
	CNAG_00964	74.1866	0.0626114	0.119718	0.522992	0.60098	0.733364
	CNAG_00966	206.208	0.200487	0.129174	1.55206	0.120647	0.233182
	CNAG_00967	175.058	0.053992	0.11108	0.486066	0.626921	0.753448
	CNAG_00968	15.1949	0.321172	0.263404	1.21931	0.222725	0.368685
	CNAG_00969	7.78405	0.0715822	0.304274	0.235256	0.81401	0.889005
	CNAG_00970	1168.13	0.335851	0.103389	3.24841	0.00116052	0.00514992
	CNAG_00971	89.1337	0.264997	0.101875	2.60119	0.00929015	0.0299715
	CNAG_00972	233.494	-0.0205566	0.0980004	-0.20976	0.833855	0.900916
	CNAG_00973	118.568	0.482636	0.118452	4.07454	4.61053e-05	0.000321287
	CNAG_00974	43.9102	-0.110192	0.126678	-0.869865	0.384374	0.541438
	CNAG_00975	164.296	-0.0289833	0.164572	-0.176113	0.860205	0.917184
	CNAG_00976	365.112	-0.00768757	0.160897	-0.0477794	0.961892	0.976321
	CNAG_00977	456.497	-0.464964	0.0843318	-5.51351	3.51738e-08	4.75998e-07
	CNAG_00978	139.667	-0.259066	0.151131	-1.71419	0.0864944	0.181436
	CNAG_00979	549.353	-2.03808	0.24476	-8.32687	8.30068e-17	3.84649e-15
	CNAG_00980	0.300512	-0.710728	1.62021	-0.438665	0.660904	0.780533
	CNAG_00981	0.228789	-1.04848	2.2064	-0.475201	0.634644	NA
	CNAG_00982	298.757	0.0102524	0.0704922	0.14544	0.884363	0.932797
	CNAG_00983	215.819	-0.0420587	0.0802049	-0.524391	0.600007	0.7325
	CNAG_00984	853.768	0.256333	0.229399	1.11741	0.263819	0.417978
	CNAG_00985	62.5399	-0.34152	0.148166	-2.30498	0.0211677	0.0588606
	CNAG_00986	149.139	0.253969	0.118287	2.14706	0.0317883	0.0813432
	CNAG_00987	137.024	0.129733	0.178086	0.728486	0.466316	0.619891
	CNAG_00988	1768.15	0.250497	0.0685027	3.65674	0.000255441	0.00142251
	CNAG_00989	58.0791	0.140918	0.143123	0.984597	0.324822	0.482979
	CNAG_00990	932.988	-0.0220065	0.0729567	-0.301638	0.762928	0.852829
	CNAG_00991	235.816	0.610427	0.142813	4.27431	1.91729e-05	0.00014645
	CNAG_00992	2066.42	0.479331	0.0898782	5.33311	9.65422e-08	1.20026e-06
	CNAG_00993	129.29	0.464845	0.0889958	5.22322	1.75834e-07	2.09087e-06
	CNAG_00994	355.431	-0.0920069	0.0688425	-1.33648	0.181391	0.315584
	CNAG_00995	2541.44	-0.886638	0.435417	-2.03629	0.0417208	0.100789
	CNAG_00996	923.312	-0.512856	0.0605502	-8.46992	2.45553e-17	1.21129e-15
	CNAG_00997	59.3636	-0.213061	0.203534	-1.04681	0.295189	0.452489
	CNAG_00998	346.409	0.00279653	0.0867785	0.0322261	0.974292	0.984203
	CNAG_00999	98.4259	-0.190401	0.102579	-1.85615	0.0634323	0.141195
	CNAG_01000	1036.7	0.152563	0.0565334	2.69864	0.0069624	0.0236283
	CNAG_01001	33.5467	0.316132	0.17218	1.83605	0.0663498	0.146368
	CNAG_01002	51.0294	0.978701	0.166676	5.87189	4.30855e-09	6.83469e-08
	CNAG_01003	818.701	0.214901	0.104839	2.04982	0.0403821	0.0980747
	CNAG_01004	353.596	-0.706542	0.0985798	-7.16721	7.65415e-13	2.30408e-11
	CNAG_01005	636.237	0.0120576	0.103218	0.116816	0.907006	0.944387
	CNAG_01006	94.5378	0.0243692	0.141396	0.172347	0.863164	0.91888
	CNAG_01007	197.682	-0.620127	0.191326	-3.2412	0.00119028	0.00527281
	CNAG_01008	118.575	0.637249	0.109316	5.82941	5.56249e-09	8.6975e-08
	CNAG_01009	300.974	0.029841	0.0935472	0.318994	0.749731	0.843454
	CNAG_01010	55.8968	-0.290483	0.131196	-2.21412	0.0268206	0.0711556
	CNAG_01011	44.8904	-0.0540622	0.147998	-0.36529	0.714895	0.819012
	CNAG_01012	84.1749	-0.0673729	0.122475	-0.550096	0.582253	0.718829
	CNAG_01013	397.843	-0.755897	0.155987	-4.84591	1.26034e-06	1.27851e-05
	CNAG_01014	927.739	-0.0603382	0.112849	-0.534683	0.592869	0.726654
	CNAG_01015	229.17	-0.334174	0.097382	-3.43158	0.00060007	0.00293735
	CNAG_01016	462.16	-0.213737	0.0787705	-2.71341	0.00665937	0.022833
	CNAG_01017	403.395	0.0249455	0.0603835	0.413118	0.67952	0.794315
	CNAG_01018	1511.62	0.0628726	0.0698745	0.899793	0.36823	0.525866
	CNAG_01019	3526.42	0.12005	0.0501124	2.39561	0.0165925	0.0482566
	CNAG_01020	263.006	-0.0495523	0.071181	-0.696145	0.486338	0.638948
	CNAG_01021	738.342	0.067282	0.107785	0.624226	0.532479	0.676972
	CNAG_01022	231.713	-0.141107	0.113863	-1.23926	0.215248	0.35895
	CNAG_01023	157.585	-0.311745	0.143194	-2.17709	0.0294742	0.0766529
	CNAG_01024	173.013	-0.00494875	0.136958	-0.0361332	0.971176	0.982874
	CNAG_01025	225.411	-0.295701	0.101698	-2.90764	0.00364165	0.0138321
	CNAG_01026	132.34	-0.823381	0.182567	-4.51003	6.4819e-06	5.50673e-05
	CNAG_01027	396.045	-0.430421	0.0979768	-4.39309	1.11749e-05	9.11885e-05
	CNAG_01028	72.5259	-0.0266518	0.13064	-0.204009	0.838346	0.904176
	CNAG_01029	356.579	-0.183796	0.12071	-1.52262	0.127854	0.243238
	CNAG_01030	52.5896	0.212513	0.143354	1.48243	0.138226	0.258398
	CNAG_01031	509.743	-0.736726	0.521371	-1.41305	0.15764	0.283937
	CNAG_01032	48.6446	0.0807292	0.161578	0.499629	0.617337	0.745602
	CNAG_01033	144.477	0.0970501	0.107147	0.905764	0.365061	0.523
	CNAG_01034	44.2259	0.371646	0.131607	2.82391	0.0047441	0.0171191
	CNAG_01035	590.219	0.0542545	0.0594235	0.913013	0.361235	0.518881
	CNAG_01036	76.1405	-0.102246	0.115178	-0.887721	0.374691	0.53221
	CNAG_01037	117.186	-0.0349786	0.107877	-0.324246	0.745752	0.841502
	CNAG_01038	145.098	0.0532226	0.0910215	0.584726	0.558732	0.698963
	CNAG_01039	989.708	-0.134124	0.0657837	-2.03886	0.0414639	0.100295
	CNAG_01040	31.0914	-0.584214	0.189235	-3.08725	0.00202018	0.00829108
	CNAG_01041	28.0093	-0.0832148	0.172371	-0.482765	0.629262	0.754969
	CNAG_01042	93.9108	0.139326	0.116473	1.19621	0.231616	0.37954
	CNAG_01043	1366.42	-0.315269	0.191736	-1.64429	0.100117	0.202565
	CNAG_01044	361.516	-0.204403	0.135452	-1.50904	0.131288	0.248595
	CNAG_01045	389.253	0.0786881	0.194217	0.405155	0.685364	0.79919
	CNAG_01046	257.568	0.120365	0.0969532	1.24147	0.214432	0.358058
	CNAG_01047	4.24653	0.0563948	0.606969	0.0929121	0.925973	0.955207
	CNAG_01048	41.4947	-0.155105	0.140706	-1.10234	0.270316	0.424625
	CNAG_01049	391.041	-0.119767	0.125775	-0.952229	0.340981	0.499739
	CNAG_01050	167.726	-0.0628089	0.0857844	-0.732172	0.464064	0.618301
	CNAG_01051	441.903	0.427056	0.111994	3.8132	0.000137177	0.000834413
	CNAG_01052	2158.74	-0.984422	0.590533	-1.66701	0.0955133	0.195109
	CNAG_01053	1146.29	0.0451034	0.0571453	0.789275	0.429951	0.585156
	CNAG_01054	175.914	0.0118845	0.0851262	0.139611	0.888968	0.935447
	CNAG_01055	914.491	-0.264931	0.0743923	-3.56128	0.000369056	0.00194876
	CNAG_01056	7.64529	0.910757	0.326607	2.78854	0.00529462	0.0188467
	CNAG_01057	280.481	0.178817	0.0948706	1.88485	0.0594505	0.134414
	CNAG_01058	198.432	0.160492	0.0986756	1.62646	0.103852	0.207976
	CNAG_01059	116.128	0.369974	0.113664	3.25499	0.00113397	0.00506149
	CNAG_01060	2072.29	0.078816	0.0799219	0.986163	0.324053	0.482514
	CNAG_01061	119.338	-0.249662	0.0973002	-2.56589	0.0102911	0.0324479
	CNAG_01062	410.917	0.0422991	0.168553	0.250953	0.80185	0.880883
	CNAG_01063	652.886	-0.357362	0.0735869	-4.85632	1.19587e-06	1.22241e-05
	CNAG_01064	21.5333	0.164814	0.241597	0.682183	0.495123	0.646357
	CNAG_01065	53.2516	0.310607	0.156803	1.98087	0.0476061	0.112622
	CNAG_01069	68.0738	0.182779	0.127914	1.42892	0.153028	0.27865
	CNAG_01070	17.1428	0.633943	0.246525	2.57152	0.0101254	0.0320574
	CNAG_01071	198.918	0.00945687	0.0715828	0.132111	0.894897	0.937142
	CNAG_01072	138.423	-0.551757	0.143128	-3.855	0.000115729	0.000720573
	CNAG_01073	95.8601	-0.301251	0.118166	-2.5494	0.0107909	0.033773
	CNAG_01074	16.8968	-0.423577	0.239615	-1.76774	0.0771041	0.165694
	CNAG_01075	16.5414	0.34457	0.28007	1.2303	0.218585	0.363326
	CNAG_01076	37.7242	-0.297203	0.169408	-1.75436	0.0793693	0.169655
	CNAG_01077	2.18328	-0.455716	0.715636	-0.636799	0.524256	0.670013
	CNAG_01078	85.8933	0.70529	0.179449	3.93031	8.48351e-05	0.000551572
	CNAG_01079	21.5948	-0.123713	0.201788	-0.613084	0.539821	0.68279
	CNAG_01080	39.972	-0.217814	0.142894	-1.5243	0.127433	0.242618
	CNAG_01081	93.0629	-0.444022	0.181076	-2.45213	0.0142013	0.0428675
	CNAG_01082	605.394	0.0544502	0.173624	0.313609	0.753818	0.845906
	CNAG_01083	1039.65	-0.0285519	0.0607896	-0.469684	0.638581	0.762547
	CNAG_01084	128.775	-0.450619	0.116701	-3.8613	0.000112787	0.000705123
	CNAG_01085	2.60117	-0.617454	0.53839	-1.14685	0.251442	0.402539
	CNAG_01086	46.0751	-0.388324	0.150423	-2.58154	0.00983605	0.031336
	CNAG_01087	723.66	-0.420642	0.06805	-6.18137	6.35489e-10	1.18801e-08
	CNAG_01088	232.224	-0.332912	0.0760464	-4.37775	1.19911e-05	9.70008e-05
	CNAG_01089	260.204	-0.231593	0.0987076	-2.34626	0.018963	0.05384
	CNAG_01090	230.72	-0.696671	0.194445	-3.58286	0.000339851	0.00182096
	CNAG_01091	1753.19	-0.0412049	0.0485634	-0.848477	0.396172	0.55256
	CNAG_01092	347.58	-0.11474	0.0925616	-1.2396	0.215122	0.35889
	CNAG_01093	9173.95	0.161604	0.468379	0.345028	0.730073	0.829935
	CNAG_01094	261.033	-0.22772	0.094558	-2.40826	0.0160289	0.0470289
	CNAG_01095	188.999	-0.307963	0.111532	-2.76121	0.0057587	0.0201792
	CNAG_01096	60.0509	-0.0161987	0.142621	-0.113578	0.909572	0.945431
	CNAG_01097	130.666	-0.0837429	0.110567	-0.757394	0.448814	0.603786
	CNAG_01098	350.095	0.362643	0.0995706	3.64206	0.00027046	0.00149309
	CNAG_01099	506.749	-0.096183	0.0650235	-1.4792	0.139086	0.259251
	CNAG_01100	268.991	-0.272679	0.0929834	-2.93256	0.00336182	0.0129559
	CNAG_01101	205.845	0.286826	0.114778	2.49896	0.0124558	0.0383095
	CNAG_01102	1876.34	-0.362409	0.4181	-0.8668	0.386052	0.542935
	CNAG_01103	309.042	-0.043709	0.072703	-0.601199	0.547707	0.689256
	CNAG_01104	306.578	0.412576	0.100764	4.09449	4.23096e-05	0.000299537
	CNAG_01105	238.155	0.748405	0.154431	4.84621	1.25841e-06	1.27851e-05
	CNAG_01106	1136.92	-0.124384	0.064399	-1.93146	0.0534261	0.123243
	CNAG_01107	366.072	-0.0712659	0.0643729	-1.10708	0.26826	0.422823
	CNAG_01108	295.962	-0.502078	0.12867	-3.90206	9.53774e-05	0.000614369
	CNAG_01109	430.54	0.0889595	0.0834174	1.06644	0.286225	0.442833
	CNAG_01110	132.708	0.0865578	0.120308	0.719466	0.471854	0.625485
	CNAG_01111	1031.68	0.081803	0.0837086	0.977235	0.328453	0.486979
	CNAG_01112	374.318	0.734318	0.112616	6.52054	7.00562e-11	1.55712e-09
	CNAG_01113	175.285	0.417733	0.13956	2.99321	0.00276057	0.0109194
	CNAG_01114	42.119	0.0453465	0.191784	0.236445	0.813087	0.888378
	CNAG_01115	901.542	-0.115168	0.0672154	-1.71341	0.0866366	0.181635
	CNAG_01116	38.2285	-0.0022733	0.181448	-0.0125286	0.990004	0.994295
	CNAG_01117	24718.9	-0.306804	0.103794	-2.9559	0.00311756	0.0120999
	CNAG_01118	39.6576	1.35929	0.264872	5.13186	2.8689e-07	3.30854e-06
	CNAG_01119	1707.57	1.04845	0.147225	7.12141	1.06829e-12	3.12955e-11
	CNAG_01120	2927.17	-0.469279	0.0744661	-6.30191	2.93994e-10	5.85384e-09
	CNAG_01121	36.9082	0.0824504	0.139439	0.5913	0.55432	0.694353
	CNAG_01122	10.6261	-0.0526374	0.314732	-0.167245	0.867177	0.921662
	CNAG_01123	219.104	0.0835409	0.0881189	0.948047	0.343105	0.501891
	CNAG_01124	29.752	0.42529	0.192044	2.21454	0.0267918	0.0711531
	CNAG_01125	765.175	-0.00195667	0.107598	-0.0181851	0.985491	0.991456
	CNAG_01126	1763.43	-0.29579	0.050212	-5.89084	3.84247e-09	6.15922e-08
	CNAG_01127	146.365	-0.0797683	0.109773	-0.726665	0.467431	0.620913
	CNAG_01128	323.338	-0.0166318	0.0786977	-0.211338	0.832624	0.900916
	CNAG_01129	268.708	0.0480537	0.0831017	0.578251	0.563094	0.703155
	CNAG_01130	1201.48	0.295695	0.090441	3.26948	0.00107746	0.0048375
	CNAG_01131	55.8644	0.385834	0.156718	2.46196	0.0138179	0.0418423
	CNAG_01132	200.371	0.386719	0.112797	3.42845	0.000607031	0.00296572
	CNAG_01133	73.8707	0.323821	0.125891	2.57223	0.0101045	0.0320046
	CNAG_01134	226.528	0.137726	0.109573	1.25694	0.208776	0.35153
	CNAG_01135	52.966	-0.0795406	0.138024	-0.576279	0.564427	0.704244
	CNAG_01136	228.165	0.0818094	0.111897	0.731114	0.46471	0.618588
	CNAG_01137	2859.26	-0.0297771	0.157359	-0.18923	0.849913	0.911677
	CNAG_01138	2840.51	0.337194	0.126258	2.67068	0.00756985	0.0253744
	CNAG_01140	1224.34	0.345776	0.0838789	4.12233	3.75061e-05	0.000268261
	CNAG_01141	168.788	0.161194	0.0907944	1.77537	0.0758371	0.163522
	CNAG_01142	333.52	-0.307478	0.0702451	-4.37721	1.20206e-05	9.70008e-05
	CNAG_01143	206.684	0.526235	0.103394	5.08962	3.58782e-07	4.04609e-06
	CNAG_01144	684.573	0.681307	0.112067	6.07946	1.20589e-09	2.13926e-08
	CNAG_01145	196.2	0.0282189	0.116487	0.242249	0.808587	0.885105
	CNAG_01146	811.577	0.237842	0.151745	1.56738	0.117026	0.227911
	CNAG_01147	182.949	-0.0813208	0.108672	-0.748314	0.454271	0.609146
	CNAG_01148	4077.76	0.216978	0.077017	2.81727	0.00484335	0.0174351
	CNAG_01149	804.989	0.318634	0.0790072	4.03297	5.50757e-05	0.00037599
	CNAG_01150	4065.48	-0.330612	0.073702	-4.4858	7.26416e-06	6.11021e-05
	CNAG_01151	148.175	0.156881	0.0889848	1.76301	0.0778995	0.166934
	CNAG_01152	14003.1	0.0938934	0.107107	0.876636	0.380685	0.537926
	CNAG_01153	7600.02	-0.0432448	0.109976	-0.393222	0.694156	0.805183
	CNAG_01154	62.0701	-0.174091	0.221701	-0.785253	0.432305	0.587523
	CNAG_01155	1391.92	-0.392292	0.240996	-1.62779	0.103569	0.207735
	CNAG_01156	556.031	0.272903	0.0760842	3.58686	0.000334686	0.0017958
	CNAG_01157	300.269	-0.113425	0.0764916	-1.48285	0.138115	0.258323
	CNAG_01158	1472.51	0.0153842	0.135905	0.113199	0.909873	0.945486
	CNAG_01159	388.392	0.17525	0.0727345	2.40945	0.0159765	0.0469559
	CNAG_01161	238.626	-0.183452	0.0700931	-2.61727	0.0088637	0.0288023
	CNAG_01162	177.83	-0.124476	0.0929465	-1.33922	0.180499	0.314373
	CNAG_01163	362.282	0.0146387	0.0922159	0.158744	0.873871	0.92556
	CNAG_01164	2034.03	0.0553778	0.0893797	0.619579	0.535535	0.679055
	CNAG_01165	166.44	-0.05618	0.0896885	-0.62639	0.531059	0.675641
	CNAG_01166	103.937	-0.203921	0.11899	-1.71376	0.0865726	0.181551
	CNAG_01167	467.68	0.298726	0.165861	1.80106	0.0716926	0.15635
	CNAG_01168	1981.27	0.0109752	0.0794532	0.138134	0.890135	0.935447
	CNAG_01169	184.042	0.369702	0.113689	3.25187	0.00114647	0.00510237
	CNAG_01170	10094.7	0.0740742	0.088125	0.840558	0.400595	0.556799
	CNAG_01171	80.1248	0.630291	0.177093	3.5591	0.000372134	0.00196095
	CNAG_01172	383.274	0.376916	0.0749666	5.02778	4.96195e-07	5.42762e-06
	CNAG_01173	282.026	-0.267477	0.123979	-2.15745	0.0309708	0.079678
	CNAG_01174	722.435	0.160289	0.0833091	1.92402	0.0543518	0.124947
	CNAG_01175	223.186	0.566683	0.0843774	6.71605	1.86714e-11	4.54655e-10
	CNAG_01177	226.41	-0.0512911	0.149762	-0.342484	0.731987	0.830998
	CNAG_01178	160.03	0.223607	0.119196	1.87595	0.0606616	0.136628
	CNAG_01179	703.453	0.209045	0.0844916	2.47415	0.0133554	0.0406672
	CNAG_01180	88.5607	-0.0354261	0.114	-0.310757	0.755986	0.847546
	CNAG_01181	9421.08	-0.0699454	0.117833	-0.593599	0.552781	0.693052
	CNAG_01182	1010.61	-0.0978721	0.073539	-1.33089	0.183226	0.318036
	CNAG_01183	244.951	-0.35321	0.0871395	-4.05339	5.04807e-05	0.0003471
	CNAG_01184	312.046	-0.602529	0.103387	-5.82788	5.61353e-09	8.75939e-08
	CNAG_01185	649.334	0.0433817	0.0860779	0.503982	0.614274	0.743861
	CNAG_01186	515.281	-0.0871925	0.0501252	-1.73949	0.0819478	0.174096
	CNAG_01187	635.067	0.0904736	0.105363	0.858688	0.390512	0.547261
	CNAG_01188	104.3	0.122055	0.114809	1.06312	0.28773	0.444171
	CNAG_01189	1754.07	0.216686	0.0793931	2.72928	0.00634731	0.0218906
	CNAG_01190	266.78	-0.344322	0.0807941	-4.26172	2.02858e-05	0.000153761
	CNAG_01191	37.571	0.219544	0.339737	0.646217	0.518139	0.664379
	CNAG_01192	36.5018	0.310112	0.193859	1.59968	0.109671	0.216902
	CNAG_01193	23.2794	0.670207	0.194126	3.45244	0.000555544	0.00275288
	CNAG_01194	12.0017	-0.754893	0.258583	-2.91934	0.00350772	0.0133832
	CNAG_01195	907.253	-0.0802806	0.0547135	-1.46729	0.142297	0.264143
	CNAG_01196	329.183	-0.099191	0.0611236	-1.62279	0.104633	0.209322
	CNAG_01197	420.371	0.363239	0.137769	2.63657	0.00837487	0.0275061
	CNAG_01198	276.767	0.279506	0.13549	2.06292	0.0391203	0.0955597
	CNAG_01199	818.13	0.0083226	0.137001	0.0607487	0.951559	0.969125
	CNAG_01200	92.3263	0.00248756	0.118534	0.0209861	0.983257	0.989965
	CNAG_01201	44.0961	0.258235	0.149357	1.72898	0.0838125	0.176781
	CNAG_01202	107.614	0.230829	0.141893	1.62678	0.103783	0.207967
	CNAG_01203	236.288	0.196821	0.0878633	2.24008	0.0250855	0.0674891
	CNAG_01204	2364.19	-0.249787	0.137172	-1.82098	0.0686098	0.150615
	CNAG_01207	201.768	0.734935	0.0967853	7.59346	3.11484e-14	1.145e-12
	CNAG_01208	644.416	-0.149333	0.0595014	-2.50974	0.0120821	0.0372799
	CNAG_01209	608.248	0.123187	0.0724196	1.70102	0.0889386	0.184839
	CNAG_01210	0.492398	0.775911	1.13724	0.682273	0.495067	0.646357
	CNAG_01211	656.221	-0.211983	0.0551837	-3.8414	0.000122334	0.000752509
	CNAG_01212	294.277	-0.129435	0.12958	-0.99888	0.317853	0.476156
	CNAG_01213	494.351	0.206905	0.0712387	2.90439	0.00367975	0.0139215
	CNAG_01214	63.1928	-0.213907	0.13068	-1.63687	0.101657	0.205084
	CNAG_01215	176.327	0.0158018	0.125811	0.1256	0.900049	0.940647
	CNAG_01216	835.295	0.132668	0.0801051	1.65617	0.0976868	0.198587
	CNAG_01217	393.33	-0.15695	0.0603969	-2.59864	0.00935927	0.0301563
	CNAG_01220	107.824	-0.249019	0.111845	-2.22646	0.0259835	0.0694651
	CNAG_01221	163.64	0.119842	0.0771122	1.55412	0.120156	0.232542
	CNAG_01222	588.377	-0.0110239	0.0924611	-0.119227	0.905095	0.943214
	CNAG_01223	81.7539	0.840231	0.132925	6.3211	2.59702e-10	5.23927e-09
	CNAG_01224	8566.59	0.194871	0.137371	1.41858	0.156021	0.282344
	CNAG_01228	127.351	0.363262	0.107648	3.37453	0.000739415	0.00349468
	CNAG_01229	105.946	-0.346535	0.131357	-2.63812	0.00833673	0.0274044
	CNAG_01230	1835.29	-0.100738	0.16156	-0.623535	0.532933	0.677257
	CNAG_01231	64.0071	-0.53244	0.148765	-3.57907	0.000344825	0.00184502
	CNAG_01232	1360.66	-0.0658135	0.0677372	-0.9716	0.331249	0.489606
	CNAG_01233	147.479	0.198425	0.0876897	2.26281	0.0236472	0.064344
	CNAG_01234	455.648	-0.370214	0.185018	-2.00096	0.0453968	0.108065
	CNAG_01235	1860.9	-0.00768433	0.0479819	-0.16015	0.872763	0.924642
	CNAG_01236	420.91	0.156258	0.250246	0.624418	0.532353	0.676929
	CNAG_01237	19.4661	-0.136615	0.246162	-0.554981	0.578907	0.715771
	CNAG_01238	709.368	0.436345	0.0560178	7.78939	6.73338e-15	2.76793e-13
	CNAG_01239	387.292	-0.0452502	0.11514	-0.393001	0.694319	0.805212
	CNAG_01240	270.488	-0.394578	0.125374	-3.14721	0.00164838	0.00696712
	CNAG_01241	209.483	-0.0609819	0.0846188	-0.720667	0.471115	0.624721
	CNAG_01242	316.532	-0.36939	0.111635	-3.30891	0.000936612	0.00427798
	CNAG_01243	551.449	0.146701	0.0774269	1.89471	0.0581309	0.132125
	CNAG_01244	34.3818	0.79628	0.241945	3.29116	0.000997741	0.00452207
	CNAG_01245	387.495	0.271702	0.063687	4.2662	1.98827e-05	0.000150966
	CNAG_01246	119.218	0.496071	0.0947032	5.23817	1.62179e-07	1.94361e-06
	CNAG_01247	82.2857	0.0966234	0.114577	0.843306	0.399057	0.555166
	CNAG_01248	451.044	-0.0903995	0.0592203	-1.52649	0.126887	0.241759
	CNAG_01249	164.769	0.0177555	0.0858127	0.206909	0.836081	0.90241
	CNAG_01250	593.756	0.377064	0.113833	3.31243	0.000924901	0.00423461
	CNAG_01251	1619.27	-0.200761	0.0661405	-3.03538	0.00240233	0.00968276
	CNAG_01252	67.6122	-0.988661	0.192359	-5.13967	2.75217e-07	3.18352e-06
	CNAG_01253	306.208	0.175797	0.121674	1.44482	0.148509	0.272539
	CNAG_01254	23.3472	0.124304	0.186816	0.665381	0.505807	0.655251
	CNAG_01255	618.989	0.281118	0.0960087	2.92805	0.00341095	0.0131078
	CNAG_01256	64.8253	0.395118	0.148152	2.66697	0.00765392	0.0256185
	CNAG_01257	272.007	0.153198	0.0688894	2.22382	0.0261603	0.06984
	CNAG_01258	509.377	-0.00530676	0.0643413	-0.0824783	0.934266	0.960702
	CNAG_01261	1054.83	-0.72269	0.228274	-3.16589	0.00154612	0.00660057
	CNAG_01262	98.146	0.421004	0.124568	3.3797	0.00072565	0.00344442
	CNAG_01263	873.991	-0.00398064	0.0701044	-0.0567817	0.954719	0.970759
	CNAG_01264	1341.5	-0.067299	0.0756173	-0.889996	0.373468	0.531164
	CNAG_01265	99.8166	-0.27627	0.109687	-2.5187	0.0117788	0.0364765
	CNAG_01266	773.016	-0.128869	0.0557953	-2.30968	0.0209059	0.0582838
	CNAG_01267	115.794	-0.251858	0.128595	-1.95854	0.0501662	0.117079
	CNAG_01268	4.66591	1.16879	0.485245	2.40866	0.0160113	0.0470132
	CNAG_01270	1836.48	-0.212721	0.0600496	-3.54242	0.000396468	0.00206077
	CNAG_01271	416.059	-0.234076	0.0713165	-3.28222	0.00102995	0.00465149
	CNAG_01272	313.631	1.41754	0.248146	5.71255	1.11299e-08	1.66534e-07
	CNAG_01273	1768.64	0.0823555	0.103847	0.793045	0.427751	0.582785
	CNAG_01274	2280.18	-0.242235	0.0926792	-2.61369	0.00895699	0.0290314
	CNAG_01275	264.835	0.868873	0.106789	8.13636	4.07326e-16	1.8213e-14
	CNAG_01276	1361.56	0.396488	0.0924145	4.29032	1.78418e-05	0.000137657
	CNAG_01277	1756.86	-0.816274	0.092545	-8.82029	1.14167e-18	6.23516e-17
	CNAG_01278	1347.76	-0.3136	0.0451646	-6.94348	3.82561e-12	1.02995e-10
	CNAG_01279	188.351	-0.136082	0.0963016	-1.41309	0.15763	0.283937
	CNAG_01281	72.0121	0.130804	0.122797	1.0652	0.286784	0.443069
	CNAG_01282	315.252	0.166075	0.074034	2.24322	0.0248825	0.0670403
	CNAG_01283	298.929	-0.196417	0.075095	-2.61558	0.00890764	0.0289328
	CNAG_01284	438.603	0.062906	0.0735828	0.854901	0.392606	0.549188
	CNAG_01285	376.513	0.116064	0.103331	1.12323	0.26134	0.414996
	CNAG_01286	44.1623	0.134513	0.15293	0.879571	0.379092	0.536766
	CNAG_01287	2449.7	-0.269982	0.0723293	-3.73268	0.000189454	0.00110493
	CNAG_01288	239.661	0.267483	0.121592	2.19984	0.0278183	0.0732687
	CNAG_01289	34.7377	0.348324	0.18931	1.83997	0.0657733	0.145306
	CNAG_01290	0.961675	0.917698	1.29771	0.70717	0.479461	0.632284
	CNAG_01291	7.80528	-0.396732	0.526336	-0.753761	0.450993	0.606026
	CNAG_01292	221.62	0.189946	0.0830301	2.28768	0.0221564	0.06107
	CNAG_01293	817.688	0.0640585	0.0960318	0.667056	0.504737	0.654326
	CNAG_01294	149.451	0.0215273	0.0856559	0.251323	0.801564	0.880822
	CNAG_01297	91.4992	-0.289687	0.114292	-2.53461	0.0112571	0.0350028
	CNAG_01298	608.314	0.0216361	0.139595	0.154992	0.876828	0.927279
	CNAG_01299	1.15754	1.6824	0.999206	1.68373	0.0922331	0.190239
	CNAG_01300	3808.47	0.106024	0.116115	0.913093	0.361194	0.518881
	CNAG_01301	137.631	-0.0558538	0.104499	-0.534493	0.593	0.726654
	CNAG_01302	116.829	-0.198463	0.104163	-1.90531	0.0567401	0.129511
	CNAG_01303	210.847	0.277876	0.111647	2.48888	0.0128146	0.0392708
	CNAG_01304	373.713	0.259567	0.0926318	2.80214	0.00507656	0.018155
	CNAG_01305	1238.13	0.235507	0.0831926	2.83086	0.0046423	0.0168223
	CNAG_01306	185.094	0.502466	0.0997008	5.03974	4.66174e-07	5.13597e-06
	CNAG_01307	594.038	0.00135881	0.148238	0.00916643	0.992686	0.99561
	CNAG_01308	159.864	-0.105061	0.109799	-0.956853	0.338642	0.497073
	CNAG_01309	166.851	-0.150348	0.0801464	-1.87592	0.060666	0.136628
	CNAG_01310	236.287	0.447973	0.107227	4.1778	2.94343e-05	0.000214542
	CNAG_01313	243.693	-0.590407	0.0915443	-6.44942	1.12283e-10	2.40107e-09
	CNAG_01314	338.091	-0.146734	0.0966011	-1.51897	0.128771	0.244435
	CNAG_01315	324.139	-0.0372706	0.0648624	-0.574611	0.565554	0.704616
	CNAG_01316	298.998	0.224114	0.0844036	2.65527	0.0079245	0.0263438
	CNAG_01317	160.885	-0.0288218	0.100773	-0.286007	0.774873	0.86077
	CNAG_01318	653.704	-0.550572	0.0719354	-7.6537	1.95283e-14	7.35534e-13
	CNAG_01319	167.244	0.146382	0.0804881	1.81868	0.0689596	0.151296
	CNAG_01320	609.006	-0.0102414	0.0707113	-0.144833	0.884842	0.933044
	CNAG_01321	1107.79	-0.213264	0.0682111	-3.12652	0.00176886	0.00740674
	CNAG_01322	381.561	0.084972	0.0721918	1.17703	0.239183	0.388316
	CNAG_01323	1429.04	-0.0443823	0.0608501	-0.729371	0.465775	0.61979
	CNAG_01324	70.4962	0.0427166	0.123517	0.345837	0.729465	0.829414
	CNAG_01325	134.588	0.385268	0.1064	3.62094	0.000293531	0.00160654
	CNAG_01330	603.793	0.0215246	0.0570037	0.3776	0.705728	0.81314
	CNAG_01331	132.811	0.859735	0.090565	9.49302	2.24445e-21	1.61897e-19
	CNAG_01332	6826.07	0.257233	0.109425	2.35077	0.0187344	0.0532852
	CNAG_01333	168.428	0.304352	0.162593	1.87186	0.0612262	0.137606
	CNAG_01334	790.054	0.0463476	0.115116	0.402615	0.687231	0.80019
	CNAG_01335	269.118	0.360522	0.0899564	4.00774	6.13036e-05	0.00041407
	CNAG_01336	25.9323	0.0502291	0.180248	0.278666	0.780501	0.86476
	CNAG_01337	165.71	-0.464285	0.114262	-4.06335	4.83739e-05	0.000334116
	CNAG_01338	324.091	-0.0985899	0.0696666	-1.41517	0.15702	0.283355
	CNAG_01339	844.293	0.00175983	0.0484445	0.0363267	0.971022	0.982848
	CNAG_01340	866.322	-0.0283869	0.0773472	-0.367006	0.713615	0.818023
	CNAG_01341	321.313	-0.318378	0.340971	-0.933739	0.350438	0.50811
	CNAG_01342	253.98	-0.200336	0.0823126	-2.43384	0.0149396	0.0447603
	CNAG_01343	93.2913	-0.504664	0.126121	-4.00143	6.29619e-05	0.000423401
	CNAG_01344	145.373	-0.0453877	0.121868	-0.372433	0.709571	0.815356
	CNAG_01345	1295.13	0.347225	0.177134	1.96024	0.0499679	0.116859
	CNAG_01346	122.451	0.070212	0.117332	0.598406	0.549569	0.690361
	CNAG_01347	545.454	-0.298875	0.0563977	-5.29942	1.16168e-07	1.4301e-06
	CNAG_01348	315.756	0.278188	0.234269	1.18747	0.235042	0.383694
	CNAG_01349	0.496239	1.23378	1.23749	0.996997	0.318766	0.477337
	CNAG_01350	175.343	-0.115518	0.0951135	-1.21453	0.224545	0.370974
	CNAG_01351	252.896	-0.200455	0.0830428	-2.41387	0.0157839	0.0465656
	CNAG_01352	377.137	-0.149214	0.138258	-1.07925	0.280477	0.4365
	CNAG_01353	82.5557	0.466668	0.166162	2.80852	0.00497702	0.0178616
	CNAG_01354	460.496	0.479508	0.115344	4.1572	3.22178e-05	0.000233053
	CNAG_01355	313.529	-0.0718419	0.0797761	-0.900545	0.36783	0.52559
	CNAG_01356	247.213	-0.0849009	0.0758041	-1.12	0.262712	0.416742
	CNAG_01357	109.647	-0.147716	0.117058	-1.26191	0.206982	0.349424
	CNAG_01358	9.1586	0.214029	0.337849	0.633504	0.526405	0.671374
	CNAG_01359	634.857	0.449392	0.0854246	5.26069	1.43518e-07	1.7363e-06
	CNAG_01360	885.956	0.164345	0.0837867	1.96146	0.049825	0.116674
	CNAG_01361	2997.04	0.275651	0.0545733	5.05103	4.39426e-07	4.86231e-06
	CNAG_01362	705.713	0.225758	0.068489	3.29626	0.000979798	0.0044513
	CNAG_01363	210.329	-0.0347957	0.100149	-0.347438	0.728262	0.828492
	CNAG_01364	674.823	0.184904	0.0841044	2.1985	0.0279134	0.0734683
	CNAG_01365	209.376	0.276387	0.114535	2.41312	0.0158167	0.046603
	CNAG_01367	1297.76	-0.235577	0.121992	-1.93108	0.0534728	0.123297
	CNAG_01369	42.9564	-0.175905	0.183592	-0.958128	0.337998	0.496224
	CNAG_01370	23.4447	-0.349388	0.208295	-1.67737	0.0934703	0.19213
	CNAG_01371	219.306	-0.0601445	0.117517	-0.511794	0.608796	0.739667
	CNAG_01372	188.15	0.127283	0.27643	0.460455	0.64519	0.767524
	CNAG_01373	490.111	0.142943	0.0608986	2.34723	0.0189138	0.0537203
	CNAG_01375	452.506	-0.0599404	0.15777	-0.379922	0.704003	0.811642
	CNAG_01376	1058.25	-0.115306	0.11473	-1.00502	0.314887	0.472825
	CNAG_01377	761.31	-0.0815072	0.0657908	-1.23889	0.215388	0.359027
	CNAG_01378	407.463	0.323082	0.0631226	5.11833	3.08255e-07	3.52831e-06
	CNAG_01379	16.5738	0.213955	0.303502	0.704956	0.480838	0.633549
	CNAG_01380	140.324	0.0541223	0.0816323	0.663	0.50733	0.65602
	CNAG_01381	204.204	-0.111115	0.0886956	-1.25276	0.210292	0.35346
	CNAG_01382	149.112	0.49022	0.0905689	5.41267	6.20917e-08	7.99248e-07
	CNAG_01383	16.8793	-0.0948743	0.340069	-0.278986	0.780256	0.864614
	CNAG_01384	53.9286	-0.901121	0.220837	-4.08048	4.49427e-05	0.00031497
	CNAG_01385	487.913	-0.0527289	0.105192	-0.501264	0.616185	0.745217
	CNAG_01386	44.2892	-0.0401011	0.163251	-0.245641	0.80596	0.88362
	CNAG_01387	457.007	-0.24717	0.175323	-1.4098	0.158599	0.285331
	CNAG_01388	281.899	0.113034	0.0642611	1.75898	0.0785816	0.168113
	CNAG_01389	132.819	0.189445	0.171295	1.10596	0.268743	0.423093
	CNAG_01390	994.386	-0.114313	0.0931084	-1.22774	0.219544	0.364524
	CNAG_01391	377.796	0.0294096	0.111449	0.263883	0.79187	0.873812
	CNAG_01392	81.1409	0.151559	0.118829	1.27543	0.202156	0.342647
	CNAG_01395	365.1	-0.0658605	0.0911165	-0.722816	0.469793	0.623292
	CNAG_01396	165.55	0.0348691	0.156231	0.223189	0.823388	0.895683
	CNAG_01397	998.344	0.068484	0.067135	1.02009	0.307684	0.465299
	CNAG_01398	1185.76	-0.0446513	0.0688968	-0.648089	0.516927	0.66327
	CNAG_01399	186.399	-0.198595	0.100481	-1.97644	0.0481053	0.113488
	CNAG_01400	1733.28	0.183416	0.10226	1.79363	0.0728723	0.15847
	CNAG_01401	20.9061	0.441696	0.242019	1.82505	0.0679933	0.149562
	CNAG_01402	782.041	-0.134968	0.0641986	-2.10234	0.0355233	0.0884587
	CNAG_01403	203.606	-0.197233	0.127133	-1.55139	0.120809	0.233436
	CNAG_01404	2895.21	-0.0303465	0.0899119	-0.337514	0.73573	0.834009
	CNAG_01405	351.46	-0.00910883	0.0671014	-0.135747	0.892021	0.93661
	CNAG_01406	109.679	-0.150476	0.106083	-1.41847	0.156054	0.282344
	CNAG_01408	316.603	-0.0784535	0.115353	-0.68012	0.496429	0.647508
	CNAG_01411	37.65	-0.850059	0.166644	-5.10104	3.378e-07	3.83777e-06
	CNAG_01412	706.478	-0.36061	0.0946975	-3.80802	0.000140083	0.000846701
	CNAG_01413	1275.03	-0.0366863	0.134125	-0.273523	0.784451	0.868382
	CNAG_01414	347.899	-0.645177	0.0743471	-8.67791	4.03106e-18	2.08253e-16
	CNAG_01415	488.102	0.0323424	0.064906	0.498296	0.618275	0.746163
	CNAG_01416	168.496	0.211233	0.118778	1.77838	0.0753407	0.162773
	CNAG_01417	91.7808	-1.20772	0.308887	-3.9099	9.23344e-05	0.000597283
	CNAG_01418	179.717	-0.522392	0.123958	-4.21428	2.50576e-05	0.000186372
	CNAG_01419	425.563	-0.730573	0.118447	-6.16795	6.91816e-10	1.28078e-08
	CNAG_01420	148.493	-0.724114	0.110852	-6.53223	6.47974e-11	1.45718e-09
	CNAG_01421	1059.08	0.191966	0.0808036	2.37571	0.0175152	0.0505553
	CNAG_01422	520.817	-0.18074	0.162392	-1.11299	0.265713	0.419924
	CNAG_01423	466.622	0.142467	0.0681652	2.09003	0.036615	0.0906308
	CNAG_01424	278.134	-0.440917	0.0917353	-4.8064	1.53673e-06	1.52595e-05
	CNAG_01425	59.6932	0.0757837	0.149022	0.50854	0.611075	0.741396
	CNAG_01426	310.37	0.265965	0.0745011	3.56995	0.000357055	0.00189666
	CNAG_01428	10094.4	-0.0704675	0.159346	-0.442229	0.658323	0.778704
	CNAG_01430	108.511	0.308487	0.140696	2.19257	0.0283384	0.0743312
	CNAG_01431	60.9004	0.10199	0.126354	0.807176	0.419565	0.575012
	CNAG_01432	607.812	0.234884	0.0843913	2.78327	0.00538142	0.0190846
	CNAG_01435	1794.08	0.227139	0.0519516	4.37212	1.23045e-05	9.89277e-05
	CNAG_01436	145.22	0.044708	0.103626	0.431434	0.666153	0.784929
	CNAG_01437	541.365	0.259347	0.0909568	2.85132	0.00435388	0.015951
	CNAG_01438	296.391	0.354889	0.133193	2.66448	0.00771084	0.0257567
	CNAG_01439	332.945	0.139287	0.0745137	1.86928	0.061584	0.138251
	CNAG_01440	110.036	-0.109196	0.0952279	-1.14668	0.251516	0.402572
	CNAG_01441	205.623	0.934332	0.115014	8.12366	4.52328e-16	2.01076e-14
	CNAG_01442	550.385	0.182589	0.0839867	2.17402	0.0297035	0.0771176
	CNAG_01443	115.703	0.218281	0.101514	2.15025	0.0315354	0.08079
	CNAG_01444	47.8521	-0.191534	0.305259	-0.627445	0.530367	0.675077
	CNAG_01445	158.85	0.0685577	0.0962136	0.712557	0.47612	0.629765
	CNAG_01446	3077.29	0.410697	0.217795	1.88571	0.0593344	0.134262
	CNAG_01448	110.019	0.136144	0.15162	0.897929	0.369223	0.526989
	CNAG_01451	36.4513	0.605623	0.290931	2.08167	0.0373723	0.0920877
	CNAG_01452	50.43	-0.211219	0.12628	-1.67262	0.0944022	0.193356
	CNAG_01454	863.819	-0.120902	0.056685	-2.13288	0.0329347	0.0835496
	CNAG_01455	4528.3	0.0815993	0.0904392	0.902256	0.366921	0.524682
	CNAG_01456	7.00948	-0.588171	0.381077	-1.54344	0.122724	0.236107
	CNAG_01457	257.721	-0.184102	0.0829358	-2.21982	0.0264312	0.0704157
	CNAG_01461	78.6071	0.242389	0.148826	1.62868	0.103381	0.207577
	CNAG_01463	86.5045	-0.248083	0.108131	-2.29428	0.0217744	0.0602559
	CNAG_01464	11016.2	-0.935416	0.154899	-6.03887	1.55194e-09	2.71536e-08
	CNAG_01465	29.9129	0.26674	0.168029	1.58746	0.112408	0.220944
	CNAG_01466	149.075	0.578072	0.121892	4.74249	2.11108e-06	2.02526e-05
	CNAG_01467	165.199	0.397754	0.112803	3.52609	0.000421748	0.00217005
	CNAG_01468	31.9761	0.466712	0.188579	2.47488	0.013328	0.0406162
	CNAG_01469	272.436	0.0116639	0.109415	0.106602	0.915105	0.948515
	CNAG_01470	949.86	-0.0859604	0.0731741	-1.17474	0.240099	0.388858
	CNAG_01471	336.565	0.0574477	0.0843804	0.680819	0.495986	0.64712
	CNAG_01472	338.906	-0.0325885	0.0828532	-0.393328	0.694077	0.805183
	CNAG_01473	37.1074	-0.389144	0.141663	-2.74697	0.0060149	0.0209713
	CNAG_01474	36.5477	0.329009	0.183691	1.7911	0.0732768	0.159214
	CNAG_01475	1974.6	0.0706835	0.0588063	1.20197	0.229375	0.376999
	CNAG_01476	295.011	-0.237474	0.13697	-1.73377	0.0829591	0.175611
	CNAG_01477	511.449	0.055341	0.0715095	0.773897	0.438992	0.594356
	CNAG_01478	136.001	-0.0141158	0.0950403	-0.148525	0.881929	0.930999
	CNAG_01479	81.7274	-0.0649848	0.170404	-0.381357	0.702938	0.81127
	CNAG_01480	8602.44	0.0386952	0.0947142	0.408547	0.682872	0.797136
	CNAG_01481	59.1803	-0.0237281	0.200914	-0.118101	0.905988	0.943886
	CNAG_01482	452.996	-0.0532062	0.0699054	-0.761116	0.446588	0.601269
	CNAG_01483	206.317	-0.0468377	0.0933845	-0.501557	0.615979	0.745217
	CNAG_01485	846.276	-0.276669	0.0988576	-2.79867	0.00513143	0.0183296
	CNAG_01486	9495.04	-0.0098675	0.0967663	-0.101972	0.918779	0.950478
	CNAG_01487	24.2943	-0.740734	0.16922	-4.37734	1.20137e-05	9.70008e-05
	CNAG_01489	4.04223	-1.47048	0.516655	-2.84616	0.00442501	0.0161651
	CNAG_01490	61.6637	0.0989994	0.124097	0.797758	0.425011	0.580085
	CNAG_01491	124.742	-0.231041	0.10023	-2.3051	0.0211612	0.0588606
	CNAG_01492	1319.34	-0.113956	0.0942847	-1.20863	0.226803	0.373898
	CNAG_01493	460.26	-1.83873	0.393341	-4.67464	2.94465e-06	2.71263e-05
	CNAG_01494	42.5192	-1.59382	0.143035	-11.1428	7.75979e-29	1.09873e-26
	CNAG_01495	171.725	0.279575	0.140895	1.98427	0.0472255	0.111918
	CNAG_01496	640.729	0.0812809	0.105415	0.771057	0.440673	0.596035
	CNAG_01497	36.8806	1.13041	0.203472	5.55559	2.76679e-08	3.86037e-07
	CNAG_01498	133.816	1.45583	0.130323	11.1709	5.66194e-29	8.16814e-27
	CNAG_01499	64.6348	0.437921	0.154134	2.84118	0.00449476	0.016373
	CNAG_01501	61.0484	0.303077	0.136851	2.21465	0.0267839	0.0711531
	CNAG_01502	300.497	-0.381383	0.0735193	-5.18752	2.13113e-07	2.5146e-06
	CNAG_01504	186.28	-0.193227	0.0860711	-2.24497	0.0247698	0.0668042
	CNAG_01506	47.1933	-1.34853	0.144992	-9.30068	1.39545e-20	9.19796e-19
	CNAG_01507	92.8505	0.189401	0.122707	1.54352	0.122705	0.236107
	CNAG_01508	590.868	-0.377822	0.0741796	-5.09334	3.51814e-07	3.98514e-06
	CNAG_01509	128.396	0.172329	0.14389	1.19764	0.231056	0.378947
	CNAG_01510	754.457	0.064834	0.0578397	1.12093	0.262319	0.416292
	CNAG_01511	12.9164	-0.53806	0.24933	-2.15802	0.030926	0.0796131
	CNAG_01512	82.8364	-0.419108	0.121704	-3.44368	0.000573859	0.0028235
	CNAG_01513	94.599	0.158615	0.134703	1.17751	0.238992	0.388133
	CNAG_01514	0.339371	0.232461	1.32591	0.175322	0.860827	0.917519
	CNAG_01518	111.589	0.158462	0.116778	1.35694	0.174799	0.306822
	CNAG_01519	82.1878	-0.356275	0.138881	-2.56533	0.0103077	0.0324868
	CNAG_01520	159.02	0.455149	0.211494	2.15207	0.0313922	0.0804641
	CNAG_01521	64.321	-0.0808423	0.109909	-0.735541	0.46201	0.616579
	CNAG_01522	236.345	0.0928827	0.0840935	1.10452	0.269369	0.423698
	CNAG_01523	1319.41	0.153827	0.0673078	2.28543	0.0222877	0.0613213
	CNAG_01524	76.8119	0.254228	0.280376	0.90674	0.364544	0.522457
	CNAG_01525	26.2624	-0.0023076	0.180151	-0.0128093	0.98978	0.994201
	CNAG_01526	703.09	-0.620678	0.0846195	-7.33492	2.21846e-13	7.12703e-12
	CNAG_01527	0.490878	-2.28328	1.22819	-1.85906	0.063018	0.140477
	CNAG_01528	199.234	0.127414	0.117293	1.08629	0.27735	0.432426
	CNAG_01529	229.87	-0.398184	0.103441	-3.84939	0.000118414	0.000733111
	CNAG_01530	823.76	-0.0624831	0.083467	-0.748596	0.454101	0.609132
	CNAG_01531	253.567	0.383772	0.0940862	4.07894	4.52417e-05	0.000316195
	CNAG_01532	431.747	-0.0931953	0.0627011	-1.48634	0.137189	0.256906
	CNAG_01533	329.329	-0.322238	0.074563	-4.32169	1.5484e-05	0.000121551
	CNAG_01534	62.9385	0.365447	0.203011	1.80014	0.0718393	0.156625
	CNAG_01535	700.014	0.111101	0.0618441	1.79646	0.0724209	0.157578
	CNAG_01536	540.434	0.22645	0.0791034	2.8627	0.00420042	0.0155002
	CNAG_01537	1090.93	-0.0563226	0.053625	-1.0503	0.293578	0.450924
	CNAG_01538	35.8984	0.0347644	0.171737	0.202428	0.839582	0.90496
	CNAG_01539	1287.71	-0.567162	0.135686	-4.17997	2.91548e-05	0.000212775
	CNAG_01540	63.0419	0.75053	0.157095	4.77756	1.77432e-06	1.73262e-05
	CNAG_01541	16.2264	-0.265446	0.213396	-1.24391	0.213531	0.357439
	CNAG_01542	174.497	-2.05938	0.163741	-12.5771	2.82249e-36	6.53962e-34
	CNAG_01543	231.724	-0.39068	0.102079	-3.82725	0.000129585	0.000791795
	CNAG_01544	1048.16	0.106183	0.060371	1.75883	0.0786057	0.168117
	CNAG_01545	87.8293	-0.19444	0.13435	-1.44727	0.147821	0.271626
	CNAG_01546	60.533	0.578525	0.158917	3.64043	0.000272184	0.00150153
	CNAG_01547	571.302	0.00823119	0.0611723	0.134557	0.892962	0.936826
	CNAG_01548	759.568	-0.116253	0.0717246	-1.62082	0.105055	0.210001
	CNAG_01549	429.047	-0.0904828	0.0725524	-1.24714	0.212347	0.355742
	CNAG_01550	156.566	0.172307	0.111686	1.54278	0.122884	0.236141
	CNAG_01551	294.299	-0.156719	0.0979232	-1.60043	0.109504	0.216684
	CNAG_01552	249.586	0.551731	0.127346	4.33254	1.47401e-05	0.000116791
	CNAG_01553	170.494	-0.473015	0.121766	-3.88461	0.000102495	0.000651436
	CNAG_01554	240.303	0.0997539	0.0858238	1.16231	0.245109	0.394881
	CNAG_01555	0.0707327	0	4.16458	0	1	NA
	CNAG_01556	171.656	-0.305025	0.112552	-2.71009	0.00672649	0.0229909
	CNAG_01557	1202.5	0.342811	0.0659532	5.19779	2.01667e-07	2.38691e-06
	CNAG_01558	4862.48	-0.74808	0.359704	-2.07971	0.0375523	0.0924717
	CNAG_01559	477.387	0.155667	0.0834235	1.86598	0.0620441	0.139117
	CNAG_01560	16.2313	0.00598993	0.241263	0.0248274	0.980193	0.988727
	CNAG_01561	303.021	-0.243119	0.207271	-1.17295	0.240815	0.389604
	CNAG_01562	4832.19	-0.0622818	0.267561	-0.232776	0.815935	0.889836
	CNAG_01563	287.368	-0.172353	0.0797591	-2.16092	0.0307013	0.0791177
	CNAG_01564	847.761	0.262627	0.0888735	2.95507	0.00312598	0.0121264
	CNAG_01565	1422.98	-0.409051	0.222895	-1.83518	0.0664792	0.146569
	CNAG_01566	223.187	0.437895	0.10818	4.04783	5.16936e-05	0.000354484
	CNAG_01567	34.9993	-0.650642	0.157285	-4.13671	3.52322e-05	0.00025247
	CNAG_01568	1204.79	-0.0456356	0.0623965	-0.73138	0.464547	0.618505
	CNAG_01569	170.023	0.340152	0.0955392	3.56034	0.000370378	0.00195304
	CNAG_01570	10.771	0.0584221	0.277646	0.210419	0.833341	0.900916
	CNAG_01571	214.11	-0.122591	0.0746709	-1.64175	0.100642	0.203346
	CNAG_01572	149.5	-1.0945	0.234543	-4.6665	3.06369e-06	2.81551e-05
	CNAG_01573	464.034	0.432247	0.0787215	5.49083	4.00038e-08	5.34736e-07
	CNAG_01574	1257.97	-0.268286	0.122767	-2.18533	0.0288646	0.0752724
	CNAG_01575	1390.18	0.00551703	0.0694794	0.0794052	0.93671	0.961612
	CNAG_01576	356.105	0.0221052	0.0932692	0.237004	0.812654	0.888157
	CNAG_01577	6843.13	-1.1893	0.129012	-9.21858	3.01069e-20	1.91831e-18
	CNAG_01578	95.3539	-0.243486	0.157132	-1.54956	0.121247	0.233986
	CNAG_01579	456.972	-0.172745	0.0621808	-2.77811	0.00546769	0.0193457
	CNAG_01580	452.662	0.26198	0.108743	2.40916	0.0159892	0.0469664
	CNAG_01581	15.1457	-0.627573	0.273597	-2.29378	0.021803	0.0603131
	CNAG_01582	20.282	-0.765666	0.228199	-3.35526	0.000792895	0.00370341
	CNAG_01583	401.802	-0.257416	0.0715145	-3.5995	0.000318834	0.00172527
	CNAG_01584	154.962	-0.332707	0.191066	-1.74132	0.0816267	0.173462
	CNAG_01585	68.2976	0.200658	0.426593	0.470374	0.638088	0.762197
	CNAG_01586	3406.35	-0.0242688	0.0668004	-0.363303	0.716378	0.820097
	CNAG_01587	297.01	0.0175022	0.0967514	0.180899	0.856447	0.915219
	CNAG_01588	1364.59	0.10864	0.18687	0.581366	0.560994	0.701105
	CNAG_01590	258.494	-0.0279664	0.132966	-0.210327	0.833413	0.900916
	CNAG_01591	490.158	0.119412	0.100837	1.18421	0.23633	0.384872
	CNAG_01592	23.1785	0.437289	0.216199	2.02262	0.0431124	0.103562
	CNAG_01593	448.59	0.147802	0.128849	1.14709	0.251343	0.402464
	CNAG_01594	1365.5	-1.02512	0.0894647	-11.4584	2.13381e-30	3.39898e-28
	CNAG_01595	98.3506	0.427412	0.161868	2.64051	0.00827824	0.0272238
	CNAG_01596	232.823	0.193952	0.0957519	2.02556	0.0428094	0.103028
	CNAG_01597	62.3738	0.189282	0.142874	1.32482	0.185232	0.320644
	CNAG_01598	701.825	0.157884	0.0772601	2.04355	0.0409985	0.099358
	CNAG_01599	151.613	-0.178111	0.123698	-1.43988	0.1499	0.274515
	CNAG_01600	623.904	0.21228	0.152342	1.39344	0.163487	0.292334
	CNAG_01601	110.619	-0.466843	0.12369	-3.77431	0.000160453	0.000954725
	CNAG_01602	203.528	-0.700553	0.137172	-5.10711	3.27125e-07	3.72202e-06
	CNAG_01603	335.752	0.373269	0.13128	2.8433	0.00446495	0.0162799
	CNAG_01604	180.737	-0.468222	0.121097	-3.86652	0.000110401	0.000693614
	CNAG_01605	83.5979	-0.305037	0.135042	-2.25882	0.0238944	0.0648779
	CNAG_01606	0.707021	0.121308	1.05354	0.115143	0.908331	0.944522
	CNAG_01607	261.123	0.131291	0.0851567	1.54176	0.123132	0.236486
	CNAG_01608	291.927	0.132187	0.0928202	1.42412	0.154411	0.280138
	CNAG_01609	365.425	0.054029	0.0732795	0.737299	0.46094	0.616037
	CNAG_01610	199.633	-0.393999	0.151538	-2.60001	0.00932221	0.0300496
	CNAG_01611	237.788	-0.218536	0.0924337	-2.36424	0.0180669	0.051837
	CNAG_01612	13.0594	-0.0426158	0.262293	-0.162474	0.870933	0.923337
	CNAG_01613	872.894	-0.403686	0.110662	-3.64792	0.000264375	0.00146586
	CNAG_01614	349.533	-0.141522	0.0844901	-1.67502	0.0939309	0.192649
	CNAG_01615	131.937	0.0158716	0.156215	0.101601	0.919073	0.950648
	CNAG_01616	609.395	-0.169823	0.0808293	-2.10101	0.0356399	0.0886186
	CNAG_01619	133.715	0.352474	0.0965564	3.65045	0.000261782	0.00145253
	CNAG_01620	163.737	0.484951	0.141109	3.4367	0.000588848	0.00288982
	CNAG_01621	2158.93	-0.798117	0.202488	-3.94156	8.09529e-05	0.00052903
	CNAG_01622	43.0459	0.522567	0.164293	3.18071	0.00146915	0.00632496
	CNAG_01623	120.236	0.468589	0.120275	3.89598	9.78005e-05	0.000626808
	CNAG_01624	60.4244	-0.0456406	0.116375	-0.392184	0.694922	0.805545
	CNAG_01625	110.027	-0.0388109	0.118675	-0.327034	0.743642	0.839617
	CNAG_01626	403.2	-0.212795	0.0769231	-2.76633	0.00566908	0.0199291
	CNAG_01627	120.501	-0.325922	0.150935	-2.15934	0.0308234	0.0793789
	CNAG_01628	6394.98	0.0927881	0.14896	0.622904	0.533347	0.677517
	CNAG_01629	159.484	0.153654	0.161927	0.948911	0.342666	0.501763
	CNAG_01630	305.649	-0.0529601	0.0702114	-0.754295	0.450672	0.605702
	CNAG_01631	221.794	-0.107399	0.113355	-0.94746	0.343405	0.50213
	CNAG_01632	190.205	-0.196537	0.0907329	-2.16611	0.0303028	0.0782754
	CNAG_01633	185.849	0.374333	0.11482	3.26018	0.00111343	0.00498144
	CNAG_01634	866.459	0.29124	0.0881592	3.30357	0.000954637	0.00434732
	CNAG_01635	52.5778	-0.364535	0.419569	-0.868832	0.384939	0.541869
	CNAG_01636	117.342	-0.117748	0.115628	-1.01834	0.308517	0.466323
	CNAG_01637	434.812	0.00816858	0.0665707	0.122705	0.90234	0.942012
	CNAG_01638	154.77	-0.382083	0.0967953	-3.94733	7.90265e-05	0.000519104
	CNAG_01639	1409.75	0.630998	0.152405	4.14026	3.46906e-05	0.000249524
	CNAG_01640	1455.8	-0.0400201	0.0782402	-0.511503	0.608999	0.739667
	CNAG_01641	2071.79	0.33096	0.0599008	5.52513	3.2924e-08	4.51141e-07
	CNAG_01642	705.197	-0.00592652	0.0740445	-0.08004	0.936205	0.961481
	CNAG_01643	154.236	-0.514175	0.10647	-4.82928	1.3703e-06	1.3786e-05
	CNAG_01644	252.046	-0.282965	0.0931683	-3.03714	0.00238837	0.00963666
	CNAG_01645	21.9232	-0.199607	0.190301	-1.0489	0.294225	0.451645
	CNAG_01646	152.186	0.0557781	0.0891844	0.625424	0.531693	0.676314
	CNAG_01647	393.495	-0.14908	0.0804094	-1.85401	0.063738	0.141669
	CNAG_01648	2986.09	0.451762	0.128551	3.51425	0.000440992	0.0022554
	CNAG_01649	466.124	-0.0381734	0.0542798	-0.703271	0.481887	0.634385
	CNAG_01650	217.543	0.287218	0.134558	2.13453	0.0327993	0.0833168
	CNAG_01651	14.3461	0.332658	0.311045	1.06949	0.284851	0.441367
	CNAG_01652	428.676	0.0244656	0.0632548	0.386779	0.69892	0.809052
	CNAG_01653	104.566	-0.3217	0.301889	-1.06562	0.286593	0.442965
	CNAG_01654	208.844	0.263019	0.0912054	2.88381	0.00392891	0.0147185
	CNAG_01655	1197.72	-0.033997	0.0457572	-0.742986	0.45749	0.612574
	CNAG_01656	102.942	0.537743	0.162925	3.30056	0.000964911	0.00438888
	CNAG_01657	1730.63	0.0349125	0.0965776	0.361497	0.717728	0.820905
	CNAG_01658	301.062	-0.170787	0.0733461	-2.32851	0.0198849	0.05603
	CNAG_01659	160.862	0.160092	0.0748564	2.13865	0.0324639	0.082657
	CNAG_01660	253.353	-0.052431	0.0878651	-0.596722	0.550693	0.691396
	CNAG_01663	14.8336	0.147941	0.259245	0.570662	0.568229	0.706796
	CNAG_01664	560.528	0.145264	0.105958	1.37096	0.170388	0.301362
	CNAG_01665	96.5804	0.50321	0.121571	4.13923	3.4847e-05	0.000250412
	CNAG_01666	254.583	0.141318	0.15355	0.920341	0.357395	0.515372
	CNAG_01667	97.4044	-0.0614552	0.141395	-0.434635	0.663827	0.783034
	CNAG_01668	1.01274	-0.503346	0.957592	-0.525637	0.599141	0.732056
	CNAG_01669	202.92	-0.0586862	0.101392	-0.578807	0.56272	0.702802
	CNAG_01670	56.9555	-0.490935	0.140618	-3.49127	0.000480725	0.0024358
	CNAG_01671	12.7182	-0.0255502	0.266114	-0.0960125	0.923511	0.953696
	CNAG_01672	3.91247	1.01844	0.521057	1.95457	0.0506338	0.117925
	CNAG_01673	388.245	0.245092	0.101063	2.42514	0.0153027	0.0455447
	CNAG_01674	6.32688	0.214977	0.377277	0.569811	0.568806	0.707284
	CNAG_01675	78.5112	0.0672842	0.123993	0.542643	0.587376	0.721922
	CNAG_01676	284.639	0.392986	0.0824936	4.76383	1.8995e-06	1.8431e-05
	CNAG_01677	242.635	-0.244297	0.0890462	-2.74348	0.00607917	0.0211375
	CNAG_01678	712.542	0.175067	0.0602873	2.90387	0.00368576	0.0139305
	CNAG_01679	550.377	0.157033	0.115429	1.36043	0.173694	0.305559
	CNAG_01680	4.27146	0.130799	0.586101	0.223168	0.823405	0.895683
	CNAG_01681	1841.91	-1.90812	0.0895842	-21.2998	1.14072e-100	2.90732e-97
	CNAG_01682	1918.53	-0.0872613	0.081298	-1.07335	0.283114	0.439263
	CNAG_01683	3363.1	-0.397669	0.171758	-2.31528	0.0205974	0.0577512
	CNAG_01686	509.077	-0.0905305	0.134765	-0.671766	0.501733	0.652376
	CNAG_01687	188.248	0.331356	0.26427	1.25385	0.209896	0.352949
	CNAG_01688	1199.37	0.1816	0.0443102	4.09837	4.16062e-05	0.000295377
	CNAG_01689	0.508621	2.10407	1.23905	1.69813	0.0894831	0.185673
	CNAG_01690	303.259	-0.684168	0.235454	-2.90574	0.0036639	0.0138959
	CNAG_01691	567.891	-0.581045	0.209652	-2.77147	0.0055804	0.0196716
	CNAG_01692	265.4	-0.335114	0.0836353	-4.00685	6.15345e-05	0.000415263
	CNAG_01693	229.78	0.078835	0.0902272	0.87374	0.38226	0.539354
	CNAG_01694	416.043	-0.0382171	0.0708939	-0.539075	0.589835	0.723897
	CNAG_01695	36.2735	0.226031	0.204852	1.10339	0.269859	0.42423
	CNAG_01696	837.051	0.767315	0.0742869	10.3291	5.2063e-25	5.37937e-23
	CNAG_01697	203.349	0.352428	0.0932646	3.7788	0.000157586	0.000940593
	CNAG_01698	141.24	0.178955	0.11908	1.50282	0.132887	0.250877
	CNAG_01699	80.0182	-0.221068	0.159879	-1.38272	0.166752	0.296509
	CNAG_01701	560.285	0.0865471	0.0833863	1.0379	0.299314	0.45698
	CNAG_01702	182.967	-0.162593	0.0733242	-2.21745	0.0265926	0.0707718
	CNAG_01703	60.0021	-0.0825488	0.111003	-0.743666	0.457078	0.61216
	CNAG_01704	2461.75	0.119216	0.0762588	1.56331	0.117979	0.229417
	CNAG_01706	19.0313	-0.115838	0.204097	-0.567567	0.570329	0.708487
	CNAG_01707	395.435	0.125583	0.0734742	1.70921	0.0874114	0.182644
	CNAG_01708	194.367	0.341006	0.110488	3.08635	0.00202629	0.00831168
	CNAG_01709	1072.17	-0.108853	0.0516986	-2.10553	0.035245	0.0880089
	CNAG_01710	34.6119	0.350546	0.181956	1.92654	0.0540365	0.124297
	CNAG_01711	732.99	-0.175534	0.0751119	-2.33697	0.0194407	0.0549716
	CNAG_01712	321.019	0.450447	0.0982767	4.58346	4.57345e-06	4.04729e-05
	CNAG_01713	668.495	0.061695	0.137919	0.447328	0.654638	0.775184
	CNAG_01714	3.67477	0.401554	0.486399	0.825566	0.40905	0.564956
	CNAG_01715	1278.91	0.451897	0.102908	4.39127	1.12689e-05	9.18574e-05
	CNAG_01716	276.103	-0.0256447	0.0996242	-0.257414	0.796859	0.876996
	CNAG_01717	257.16	0.0834126	0.100231	0.832205	0.405293	0.561421
	CNAG_01718	108.774	0.130294	0.126328	1.0314	0.302355	0.459421
	CNAG_01719	24.1412	0.041771	0.173161	0.241226	0.80938	0.885593
	CNAG_01720	13.2961	0.119572	0.283871	0.42122	0.673595	0.79053
	CNAG_01721	1024.02	-0.315134	0.104483	-3.01614	0.00256014	0.0102218
	CNAG_01722	3095.68	-0.301202	0.207559	-1.45116	0.146734	0.270344
	CNAG_01723	291.315	0.570277	0.0911207	6.25848	3.88754e-10	7.56339e-09
	CNAG_01725	10.5697	0.844682	0.291864	2.89409	0.00380261	0.0143014
	CNAG_01726	1417.2	0.482452	0.0749055	6.44081	1.18841e-10	2.51012e-09
	CNAG_01727	29583.5	1.18653	0.122809	9.66155	4.39175e-22	3.32469e-20
	CNAG_01728	164.539	-0.531739	0.103822	-5.12166	3.0286e-07	3.47177e-06
	CNAG_01729	658.435	0.436209	0.107257	4.06696	4.76312e-05	0.000329881
	CNAG_01730	110.519	-0.0281277	0.106877	-0.263179	0.792413	0.874032
	CNAG_01731	191.036	0.269822	0.092699	2.91073	0.0036058	0.0137028
	CNAG_01732	238.874	-0.0537778	0.141383	-0.380369	0.703671	0.811626
	CNAG_01733	1374.03	-0.154068	0.0917144	-1.67987	0.0929831	0.191321
	CNAG_01734	878.427	-0.115042	0.060857	-1.89036	0.0587101	0.133007
	CNAG_01735	569.576	0.912978	0.212543	4.2955	1.74299e-05	0.000135161
	CNAG_01736	225.678	-0.000198482	0.178495	-0.00111198	0.999113	0.999897
	CNAG_01737	1316.49	-0.411416	0.112044	-3.6719	0.000240749	0.00135152
	CNAG_01738	203.895	0.0026843	0.124626	0.0215388	0.982816	0.989937
	CNAG_01739	209.248	-0.457377	0.110504	-4.13902	3.48796e-05	0.000250412
	CNAG_01740	514.727	0.301306	0.0872156	3.45473	0.000550853	0.00273495
	CNAG_01741	64.1253	0.273205	0.130984	2.0858	0.0369971	0.0913695
	CNAG_01742	5.38123	-0.289156	0.45634	-0.633641	0.526315	0.671372
	CNAG_01743	132.673	0.724812	0.215118	3.36937	0.000753399	0.00354446
	CNAG_01744	1998.82	-0.432207	0.177686	-2.43242	0.0149985	0.0449015
	CNAG_01745	1659.67	-0.649881	0.267	-2.43401	0.0149324	0.0447562
	CNAG_01746	98.5031	0.624564	0.116863	5.34441	9.07139e-08	1.13519e-06
	CNAG_01749	85.1471	0.207059	0.160201	1.2925	0.196184	0.335567
	CNAG_01750	11976.7	1.29124	0.118887	10.8611	1.76634e-27	2.2509e-25
	CNAG_01751	369.029	-0.120791	0.281561	-0.429004	0.66792	0.786639
	CNAG_01752	891.876	-0.246362	0.0899021	-2.74033	0.00613774	0.0212927
	CNAG_01753	340.185	-0.110638	0.378354	-0.29242	0.769966	0.857014
	CNAG_01754	553.194	0.233231	0.075519	3.08838	0.00201253	0.00826857
	CNAG_01755	551.907	0.368313	0.107324	3.43178	0.000599631	0.00293708
	CNAG_01756	63.4469	0.254397	0.156226	1.62839	0.103443	0.207644
	CNAG_01758	21.6938	0.089056	0.191308	0.465512	0.641565	0.765035
	CNAG_01759	8.55391	0.0201767	0.26492	0.0761617	0.93929	0.962323
	CNAG_01760	33.4011	0.233935	0.214245	1.0919	0.274877	0.430061
	CNAG_01761	1853.15	-0.716915	0.170757	-4.19845	2.6875e-05	0.000199114
	CNAG_01764	211.664	-0.10548	0.0700519	-1.50574	0.132133	0.249824
	CNAG_01765	282.324	-0.018685	0.0740341	-0.252383	0.800745	0.880319
	CNAG_01768	840.344	0.37642	0.105976	3.55193	0.00038241	0.00200405
	CNAG_01769	609.701	-1.11835	0.0956495	-11.6922	1.39727e-31	2.48454e-29
	CNAG_01770	669.378	-0.155332	0.081527	-1.90528	0.0567435	0.129511
	CNAG_01771	138.296	-0.0175202	0.0913051	-0.191887	0.847831	0.91021
	CNAG_01772	555.933	-0.273191	0.0821069	-3.32726	0.000877053	0.00405193
	CNAG_01773	79.1147	-0.348206	0.121301	-2.87061	0.00409684	0.0151987
	CNAG_01776	23.1022	-0.79027	0.188258	-4.1978	2.69525e-05	0.000199496
	CNAG_01777	476.091	-0.720408	0.226518	-3.18035	0.00147096	0.0063292
	CNAG_01778	380.819	-0.327808	0.0854365	-3.83686	0.000124615	0.000764692
	CNAG_01779	149.463	-0.453872	0.0826334	-5.4926	3.96057e-08	5.30341e-07
	CNAG_01780	913.4	0.372739	0.114411	3.25788	0.00112248	0.00501901
	CNAG_01781	109.648	-0.660938	0.112923	-5.85298	4.82845e-09	7.62775e-08
	CNAG_01787	39.2555	0.277005	0.143422	1.9314	0.0534334	0.123243
	CNAG_01788	425.194	0.349853	0.105965	3.30158	0.000961414	0.00437558
	CNAG_01789	510.856	0.0579133	0.113054	0.512263	0.608467	0.739523
	CNAG_01790	152.23	-0.183371	0.107333	-1.70842	0.0875581	0.182815
	CNAG_01791	548.776	0.260815	0.109898	2.37325	0.0176322	0.0507971
	CNAG_01792	276.708	0.315561	0.0942535	3.348	0.000813964	0.00378776
	CNAG_01793	179.55	-0.255633	0.0971618	-2.631	0.0085134	0.0278773
	CNAG_01794	25.8246	0.546827	0.240181	2.27673	0.0228025	0.0624902
	CNAG_01795	163.472	-0.0976279	0.158614	-0.615507	0.53822	0.681217
	CNAG_01796	112.106	-1.20784	0.174903	-6.90575	4.99394e-12	1.30766e-10
	CNAG_01797	267.467	-0.0859494	0.12347	-0.696116	0.486356	0.638948
	CNAG_01798	181.676	-0.191245	0.0914125	-2.09211	0.0364285	0.0902276
	CNAG_01799	1288.03	-0.280108	0.0805936	-3.47557	0.000509778	0.00255089
	CNAG_01800	451.26	0.0174834	0.129847	0.134646	0.892891	0.936826
	CNAG_01801	7.60715	1.28684	0.36544	3.52135	0.000429357	0.00220474
	CNAG_01802	322.59	0.192892	0.112274	1.71805	0.085788	0.180351
	CNAG_01803	858.454	-0.712457	0.15372	-4.63478	3.57316e-06	3.22936e-05
	CNAG_01806	0.0743171	0.337668	4.16458	0.081081	0.935378	NA
	CNAG_01807	84.175	0.2767	0.151326	1.82851	0.0674734	0.148589
	CNAG_01808	326.388	-0.217146	0.0821096	-2.64459	0.00817895	0.0269669
	CNAG_01809	170.144	-0.00885836	0.132068	-0.0670744	0.946522	0.966624
	CNAG_01810	95.7542	0.307775	0.132817	2.31729	0.0204878	0.0574651
	CNAG_01811	202.553	0.316508	0.109654	2.88643	0.00389639	0.0146038
	CNAG_01812	310.071	-0.182091	0.104215	-1.74725	0.0805931	0.171935
	CNAG_01813	2137.53	-0.520312	0.0892361	-5.83074	5.51824e-09	8.646e-08
	CNAG_01814	229.475	0.288174	0.125773	2.29123	0.0219502	0.0606545
	CNAG_01815	227.7	-0.148268	0.100227	-1.47933	0.139053	0.259251
	CNAG_01816	6.36568	-1.27038	0.369453	-3.43855	0.000584837	0.00287382
	CNAG_01817	32.3512	0.0727239	0.18951	0.383748	0.701165	0.810325
	CNAG_01818	260.535	0.306475	0.0793394	3.86283	0.000112079	0.000701274
	CNAG_01820	6080.07	0.108707	0.0690105	1.57522	0.115205	0.225284
	CNAG_01821	243.108	-0.257707	0.195402	-1.31886	0.187217	0.323567
	CNAG_01822	277.756	0.460243	0.0984054	4.67701	2.91089e-06	2.688e-05
	CNAG_01823	420.358	0.409338	0.0978411	4.1837	2.86806e-05	0.00021005
	CNAG_01824	998.811	0.140127	0.0594684	2.35633	0.0184564	0.0526877
	CNAG_01825	82.4903	-0.0277303	0.1197	-0.231664	0.816799	0.890651
	CNAG_01826	226.876	0.224648	0.0811193	2.76936	0.00561674	0.0197815
	CNAG_01827	14.4018	-0.261901	0.235918	-1.11013	0.266941	0.421353
	CNAG_01828	218.505	0.440351	0.0957657	4.59821	4.26128e-06	3.80184e-05
	CNAG_01832	105.4	-0.140536	0.0966169	-1.45457	0.145788	0.269185
	CNAG_01833	856.398	0.340694	0.0998416	3.41235	0.000644053	0.00311279
	CNAG_01834	386.058	-0.0804817	0.0747901	-1.0761	0.281883	0.438105
	CNAG_01835	409.749	0.255504	0.0644758	3.96279	7.40794e-05	0.000491676
	CNAG_01836	12.0781	0.654307	0.282076	2.31961	0.0203618	0.0571747
	CNAG_01837	648.695	-0.309631	0.107768	-2.87312	0.00406435	0.0151148
	CNAG_01839	431.388	0.134595	0.0755553	1.78141	0.0748454	0.161932
	CNAG_01840	6703.88	-0.438282	0.114962	-3.81242	0.000137614	0.000835738
	CNAG_01841	29.7884	-0.675523	0.192469	-3.50978	0.000448478	0.0022891
	CNAG_01842	741.391	0.147673	0.0942571	1.5667	0.117185	0.228163
	CNAG_01843	345.953	0.220779	0.133139	1.65826	0.0972658	0.197966
	CNAG_01844	64.9775	0.142405	0.151444	0.940312	0.347057	0.505143
	CNAG_01845	1415.03	-0.0231187	0.0701275	-0.329666	0.741652	0.838315
	CNAG_01846	1313.4	-0.144654	0.37778	-0.382904	0.701791	0.810802
	CNAG_01847	103.015	0.812369	0.290823	2.79335	0.00521654	0.0186121
	CNAG_01848	628.981	-0.156225	0.110186	-1.41783	0.156241	0.282416
	CNAG_01850	907.47	0.0866227	0.0569245	1.52171	0.128081	0.24349
	CNAG_01852	575.453	-0.0791468	0.0784306	-1.00913	0.312911	0.470783
	CNAG_01853	182.949	-0.127925	0.0948017	-1.34939	0.177211	0.310203
	CNAG_01854	3798.3	-0.1927	0.0671547	-2.8695	0.00411123	0.0152256
	CNAG_01855	176.444	-0.166751	0.096492	-1.72813	0.0839649	0.177053
	CNAG_01856	98.7091	0.101784	0.14003	0.726873	0.467303	0.62089
	CNAG_01858	13.9996	-0.946768	0.256029	-3.69789	0.0002174	0.00123955
	CNAG_01859	338.491	-0.165555	0.0735314	-2.25149	0.0243546	0.0658936
	CNAG_01860	132.724	0.0293969	0.0981239	0.299589	0.764491	0.853577
	CNAG_01861	156.906	0.159484	0.0768685	2.07476	0.0380084	0.0933845
	CNAG_01862	9.78698	0.0844651	0.266983	0.316369	0.751722	0.844873
	CNAG_01863	1266.88	0.0852842	0.071353	1.19524	0.231992	0.379994
	CNAG_01864	187.522	0.172436	0.0956789	1.80223	0.0715086	0.155993
	CNAG_01865	223.635	-1.05311	0.116495	-9.03993	1.56768e-19	9.5892e-18
	CNAG_01866	114.995	-1.37789	0.125246	-11.0015	3.75692e-28	5.03955e-26
	CNAG_01867	481.225	-0.117916	0.0680351	-1.73317	0.0830662	0.175789
	CNAG_01868	225.043	-0.118838	0.0875957	-1.35667	0.174887	0.306905
	CNAG_01869	174.571	0.347227	0.0994847	3.49025	0.000482569	0.00244352
	CNAG_01870	571.408	-0.148975	0.0701168	-2.12466	0.0336147	0.0849364
	CNAG_01871	197.506	0.136592	0.080032	1.70672	0.0878741	0.183275
	CNAG_01872	50.0915	-0.0450048	0.158452	-0.284028	0.776389	0.861827
	CNAG_01873	0.938964	0.148338	0.871049	0.170298	0.864775	0.920005
	CNAG_01874	114.246	-0.0980257	0.178621	-0.548793	0.583148	0.719037
	CNAG_01875	587.675	0.00167616	0.0685146	0.0244643	0.980482	0.988759
	CNAG_01876	291.678	0.202512	0.0820602	2.46785	0.0135928	0.0412744
	CNAG_01877	2045.95	0.0832774	0.0588534	1.415	0.157069	0.283377
	CNAG_01878	207.195	0.720481	0.0921219	7.82095	5.24273e-15	2.16681e-13
	CNAG_01879	201.751	-0.274206	0.130993	-2.09329	0.0363228	0.089995
	CNAG_01880	288.989	-0.218738	0.0846706	-2.5834	0.00978327	0.0312329
	CNAG_01881	462.329	0.376963	0.0769135	4.90113	9.52873e-07	9.88557e-06
	CNAG_01882	108.684	0.2843	0.112707	2.52246	0.0116537	0.0361478
	CNAG_01883	19.4406	0.0057298	0.225112	0.0254531	0.979694	0.988594
	CNAG_01884	17687.2	0.0165508	0.0934796	0.177052	0.859467	0.916672
	CNAG_01885	251.771	0.443529	0.103307	4.29332	1.76024e-05	0.000136361
	CNAG_01886	66.8739	0.109055	0.163016	0.668983	0.503506	0.653439
	CNAG_01889	77.3071	1.12165	0.140873	7.96214	1.69082e-15	7.22236e-14
	CNAG_01890	9295.44	0.447496	0.128223	3.48999	0.000483033	0.00244425
	CNAG_01891	71.2047	0.197243	0.131921	1.49516	0.134872	0.253611
	CNAG_01892	268.594	0.0290508	0.184396	0.157546	0.874815	0.92579
	CNAG_01893	187.103	0.244737	0.176126	1.38956	0.164663	0.293887
	CNAG_01894	614.346	0.136435	0.0702667	1.94167	0.0521765	0.120745
	CNAG_01896	3192.69	1.24225	0.104263	11.9146	9.93047e-33	1.85191e-30
	CNAG_01897	1162.32	-0.339796	0.0735287	-4.62126	3.81411e-06	3.43597e-05
	CNAG_01898	436.89	0.791772	0.0854537	9.26551	1.94149e-20	1.24745e-18
	CNAG_01899	162.855	0.0575128	0.153342	0.375061	0.707615	0.813868
	CNAG_01900	183.27	-0.105942	0.128288	-0.825817	0.408908	0.564862
	CNAG_01902	724.951	-0.0896279	0.0966237	-0.927597	0.353616	0.511578
	CNAG_01903	31.5499	0.202722	0.200046	1.01338	0.310878	0.468892
	CNAG_01904	250.776	0.28494	0.0990907	2.87555	0.00403325	0.015021
	CNAG_01905	726.288	-0.147547	0.0666132	-2.21498	0.0267616	0.0711225
	CNAG_01906	130.534	0.0341486	0.0914153	0.373555	0.708736	0.814764
	CNAG_01907	296.479	-0.0998961	0.125193	-0.797937	0.424907	0.580085
	CNAG_01908	84.378	0.323229	0.118843	2.71981	0.00653201	0.0224495
	CNAG_01909	9.67862	-0.381975	0.336536	-1.13502	0.256367	0.408967
	CNAG_01910	112.734	0.124285	0.152585	0.81453	0.415342	0.571067
	CNAG_01911	199.197	-0.163231	0.105515	-1.54699	0.121867	0.234945
	CNAG_01912	1195.2	0.315457	0.111839	2.82064	0.00479279	0.0172775
	CNAG_01913	53.5768	-0.449495	0.167942	-2.67649	0.00743985	0.0250044
	CNAG_01914	192.908	-0.141177	0.113311	-1.24593	0.21279	0.356405
	CNAG_01915	2309.7	0.443598	0.156506	2.83439	0.00459139	0.0166457
	CNAG_01916	594.983	0.905722	0.123204	7.3514	1.96147e-13	6.35482e-12
	CNAG_01917	76.1952	-0.261298	0.11308	-2.31074	0.0208471	0.0582838
	CNAG_01918	247.807	-0.0250493	0.0966769	-0.259104	0.795555	0.876248
	CNAG_01919	183.773	0.0662116	0.111178	0.595546	0.551479	0.692118
	CNAG_01920	2513.56	-0.440725	0.0665464	-6.62282	3.52416e-11	8.1902e-10
	CNAG_01921	2.47717	1.11708	0.66075	1.69062	0.0909092	0.188117
	CNAG_01922	149.293	-0.0851197	0.107591	-0.791142	0.428861	0.583984
	CNAG_01923	500.174	-0.534453	0.0844536	-6.32836	2.47774e-10	5.02515e-09
	CNAG_01924	240.689	0.197111	0.173007	1.13933	0.254567	0.406945
	CNAG_01925	72.1857	-0.735139	0.414627	-1.77301	0.0762265	0.164177
	CNAG_01926	64.4442	0.0611553	0.140143	0.436377	0.662563	0.781905
	CNAG_01927	87.5844	0.172826	0.121075	1.42743	0.153455	0.279295
	CNAG_01928	300.081	0.193561	0.0730076	2.65125	0.00801945	0.0265743
	CNAG_01929	55.339	0.188085	0.176661	1.06467	0.287026	0.443264
	CNAG_01930	369.113	0.0135002	0.0904131	0.149317	0.881303	0.930496
	CNAG_01931	3.15511	0.2753	0.555749	0.495367	0.620341	0.747636
	CNAG_01933	0.216992	-0.617141	1.87966	-0.328326	0.742665	NA
	CNAG_01934	15.1739	-0.118002	0.223981	-0.52684	0.598305	0.731682
	CNAG_01936	11.5331	0.921689	0.269837	3.41572	0.000636136	0.00307881
	CNAG_01937	17.1677	0.697744	0.225712	3.09131	0.00199278	0.00821392
	CNAG_01938	677.147	-0.154336	0.0780135	-1.97832	0.0478924	0.11309
	CNAG_01939	27.4643	-0.938392	0.217303	-4.31836	1.57192e-05	0.000123173
	CNAG_01940	115.121	0.00469797	0.112857	0.0416275	0.966796	0.979492
	CNAG_01941	429.038	0.337459	0.107059	3.15209	0.00162105	0.00688587
	CNAG_01942	157.526	-0.418993	0.378885	-1.10586	0.268787	0.423093
	CNAG_01943	652.699	0.278873	0.0606683	4.59669	4.29252e-06	3.82525e-05
	CNAG_01944	0.129817	-0.175255	2.7881	-0.0628582	0.949879	NA
	CNAG_01945	63.1071	-1.2257	0.192561	-6.36524	1.94989e-10	4.01856e-09
	CNAG_01946	392.178	-1.54298	0.166321	-9.27713	1.7411e-20	1.13781e-18
	CNAG_01947	43.1273	1.44796	0.188912	7.66474	1.79196e-14	6.85065e-13
	CNAG_01948	386.267	0.413585	0.0827334	4.99902	5.76235e-07	6.25837e-06
	CNAG_01949	121.084	-0.207933	0.152046	-1.36757	0.171447	0.302605
	CNAG_01950	218.807	0.300422	0.0900342	3.33676	0.00084761	0.00392164
	CNAG_01951	7535.29	-0.0573689	0.111837	-0.51297	0.607972	0.739039
	CNAG_01952	68.5592	0.702323	0.116739	6.01617	1.78592e-09	3.08243e-08
	CNAG_01953	46.4802	0.0500261	0.133392	0.375031	0.707638	0.813868
	CNAG_01954	27.0624	1.01182	0.299858	3.37432	0.000739979	0.00349468
	CNAG_01956	122.392	-0.0555783	0.0913736	-0.608253	0.54302	0.685702
	CNAG_01957	484.468	-0.00884897	0.0676956	-0.130717	0.895999	0.937696
	CNAG_01958	520.368	-0.235909	0.0716873	-3.29081	0.000998997	0.00452508
	CNAG_01959	498.163	0.390949	0.112211	3.48405	0.000493894	0.00248769
	CNAG_01960	24.895	0.740461	0.187525	3.9486	7.86092e-05	0.000517251
	CNAG_01961	1260.71	-0.218375	0.0682527	-3.1995	0.00137665	0.00597946
	CNAG_01962	49.6413	-0.327318	0.156747	-2.08819	0.0367809	0.0909236
	CNAG_01963	31.6139	-0.433636	0.189731	-2.28553	0.0222816	0.0613213
	CNAG_01964	66.9918	0.764725	0.167089	4.57676	4.72244e-06	4.15509e-05
	CNAG_01965	15.9444	3.32808	0.428101	7.77404	7.60207e-15	3.07542e-13
	CNAG_01968	44.0082	0.149184	0.255353	0.584227	0.559068	0.699155
	CNAG_01969	53.4124	0.488904	0.141737	3.44938	0.000561881	0.00277887
	CNAG_01970	475.851	-0.0369848	0.14134	-0.261673	0.793574	0.874808
	CNAG_01971	2.62382	0.504493	0.672651	0.750007	0.45325	0.608525
	CNAG_01972	374.767	-0.275698	0.0742041	-3.7154	0.000202884	0.0011743
	CNAG_01973	880.554	-0.242383	0.0526938	-4.59985	4.228e-06	3.77655e-05
	CNAG_01974	140.263	0.088912	0.101731	0.873991	0.382123	0.53926
	CNAG_01975	355.58	0.426201	0.104546	4.0767	4.56802e-05	0.000318678
	CNAG_01976	7613.92	0.0643752	0.108462	0.593528	0.552828	0.693052
	CNAG_01977	12.8329	0.734909	0.27692	2.65387	0.00795753	0.0264421
	CNAG_01978	65.2543	0.423605	0.121897	3.47512	0.000510631	0.00255349
	CNAG_01979	142.221	-0.278245	0.0962325	-2.89138	0.00383552	0.0144039
	CNAG_01981	951.737	-0.0854304	0.082596	-1.03432	0.300989	0.458249
	CNAG_01982	133.597	-0.425347	0.145693	-2.91946	0.00350635	0.0133832
	CNAG_01983	599.277	-0.0897129	0.132292	-0.67814	0.497683	0.648893
	CNAG_01984	5894.23	-0.281646	0.0591498	-4.76157	1.92091e-06	1.85915e-05
	CNAG_01985	1378.31	0.106673	0.0833249	1.2802	0.200474	0.340552
	CNAG_01986	265.104	-0.218444	0.102285	-2.13565	0.0327083	0.0831231
	CNAG_01987	422.575	0.0388648	0.104153	0.373153	0.709035	0.814985
	CNAG_01988	1361.67	0.0361221	0.0880384	0.4103	0.681586	0.795941
	CNAG_01989	56.0863	0.939386	0.255275	3.67991	0.000233319	0.00131755
	CNAG_01990	9488.21	0.227923	0.0845776	2.69484	0.00704232	0.0238466
	CNAG_01991	934.903	-0.282457	0.101223	-2.79045	0.00526344	0.0187531
	CNAG_01992	74.2084	1.37698	0.213138	6.46048	1.04375e-10	2.24803e-09
	CNAG_01993	79.133	1.12977	0.165864	6.81141	9.66454e-12	2.43878e-10
	CNAG_01994	41.7574	0.399434	0.159781	2.49988	0.0124235	0.0382407
	CNAG_01995	0.796354	1.38639	1.06752	1.29871	0.194043	0.333106
	CNAG_01996	93.114	0.376494	0.135168	2.78539	0.00534636	0.0189867
	CNAG_01997	202.369	0.281585	0.11746	2.39728	0.0165172	0.0481474
	CNAG_01999	88.1825	0.196606	0.114468	1.71756	0.0858761	0.180437
	CNAG_02000	250.191	0.477349	0.183948	2.59502	0.00945862	0.0304124
	CNAG_02001	412.882	-0.27517	0.103578	-2.65665	0.00789203	0.0262473
	CNAG_02002	713.257	0.110327	0.0882316	1.25043	0.211144	0.354347
	CNAG_02004	759.84	0.135697	0.0955636	1.41997	0.155617	0.281887
	CNAG_02005	3.91438	1.3014	0.393671	3.30581	0.000947021	0.00431778
	CNAG_02006	210.781	-0.0169356	0.204082	-0.0829842	0.933864	0.960496
	CNAG_02007	1265.34	0.162247	0.0627736	2.58464	0.0097482	0.031173
	CNAG_02008	391.582	0.256522	0.131221	1.95489	0.0505963	0.117878
	CNAG_02009	105.955	-0.364214	0.291014	-1.25153	0.21074	0.353902
	CNAG_02010	56.5771	-0.126682	0.138499	-0.914681	0.360359	0.518275
	CNAG_02011	71.1774	-0.26843	0.13429	-1.99889	0.0456207	0.108496
	CNAG_02012	151.961	-0.418891	0.0998548	-4.195	2.72873e-05	0.000201211
	CNAG_02013	72.4386	0.0370504	0.13004	0.284915	0.775709	0.861574
	CNAG_02016	1.01019	0.0995949	0.893541	0.111461	0.911251	0.946532
	CNAG_02017	35.4758	0.193534	0.154666	1.2513	0.210825	0.353968
	CNAG_02018	159.835	-1.57258	0.128029	-12.283	1.11801e-34	2.24955e-32
	CNAG_02020	274.793	-0.199369	0.119334	-1.67068	0.0947841	0.193933
	CNAG_02021	207.979	-0.243563	0.0869734	-2.80043	0.00510338	0.0182424
	CNAG_02022	208.272	-0.175592	0.0973601	-1.80353	0.0713054	0.155594
	CNAG_02023	30.0212	0.124454	0.172051	0.723353	0.469463	0.622963
	CNAG_02024	262.417	0.359309	0.109254	3.28875	0.00100634	0.00455296
	CNAG_02025	356.741	0.301663	0.0874734	3.44862	0.000563455	0.00278486
	CNAG_02026	35.2871	0.0279209	0.172003	0.162328	0.871047	0.923337
	CNAG_02027	154.048	-0.378278	0.10334	-3.6605	0.00025172	0.00140383
	CNAG_02028	284.841	-0.480181	0.106224	-4.52046	6.17067e-06	5.26573e-05
	CNAG_02029	163.79	-0.39262	0.126178	-3.11164	0.0018605	0.00772279
	CNAG_02030	2185.53	-0.196909	0.131815	-1.49383	0.13522	0.253964
	CNAG_02032	638.15	-0.0760304	0.046292	-1.64241	0.100505	0.20319
	CNAG_02033	217.735	-0.237839	0.166425	-1.4291	0.152975	0.278619
	CNAG_02034	56.4398	0.347014	0.220568	1.57327	0.115656	0.226049
	CNAG_02035	1421.16	0.69023	0.0620106	11.1308	8.88005e-29	1.23449e-26
	CNAG_02036	20.1756	0.256586	0.24004	1.06893	0.285101	0.441605
	CNAG_02037	510.56	-0.0195184	0.122558	-0.159259	0.873465	0.925258
	CNAG_02038	428.486	0.00789887	0.0811185	0.0973744	0.922429	0.952965
	CNAG_02039	0.102931	-0.624099	4.16458	-0.149859	0.880876	NA
	CNAG_02040	14.4299	0.497313	0.255124	1.9493	0.0512596	0.119092
	CNAG_02041	1233.03	-0.745258	0.208765	-3.56984	0.000357205	0.00189666
	CNAG_02043	19.6027	0.215792	0.209126	1.03188	0.30213	0.459261
	CNAG_02044	59.2756	1.36947	0.218458	6.2688	3.63845e-10	7.11498e-09
	CNAG_02045	21.4639	1.51949	0.221164	6.87044	6.40052e-12	1.65893e-10
	CNAG_02046	1106.89	0.0744166	0.141608	0.52551	0.599229	0.732056
	CNAG_02047	115.785	-0.1495	0.24844	-0.601755	0.547338	0.689256
	CNAG_02048	1041.47	-1.1491	0.101877	-11.2793	1.66e-29	2.44084e-27
	CNAG_02050	113.671	-0.0561781	0.121115	-0.463841	0.642762	0.765626
	CNAG_02051	436.076	0.0986302	0.0975452	1.01112	0.311957	0.469914
	CNAG_02053	4.69068	-0.849153	0.364145	-2.33191	0.0197055	0.0556177
	CNAG_02054	282.015	-0.236747	0.120456	-1.96541	0.0493665	0.115891
	CNAG_02055	236.079	0.169133	0.103232	1.63838	0.101342	0.204513
	CNAG_02056	3.17643	-0.556322	0.468578	-1.18726	0.235127	0.383694
	CNAG_02057	111.351	-0.250184	0.139203	-1.79726	0.0722939	0.157391
	CNAG_02058	11.0684	-0.293614	0.29407	-0.998448	0.318062	0.476377
	CNAG_02059	183.562	0.134011	0.0781192	1.71547	0.0862583	0.180991
	CNAG_02060	141.162	-0.798919	0.173313	-4.60969	4.03276e-06	3.61483e-05
	CNAG_02061	36.7818	-0.0333248	0.181823	-0.183281	0.854577	0.913988
	CNAG_02062	133.247	0.0875419	0.140655	0.622387	0.533688	0.677611
	CNAG_02063	814.03	-0.52624	0.135841	-3.87394	0.000107091	0.000676149
	CNAG_02064	1463.43	-0.0628723	0.0957487	-0.656639	0.511413	0.659435
	CNAG_02065	122.816	0.565413	0.11105	5.09151	3.55227e-07	4.01785e-06
	CNAG_02066	43.2337	0.634894	0.170723	3.71884	0.000200136	0.00116015
	CNAG_02067	388.944	0.156861	0.0930943	1.68497	0.0919952	0.189799
	CNAG_02068	213.074	0.0490731	0.0907063	0.541011	0.5885	0.722858
	CNAG_02069	143.402	-0.197371	0.467655	-0.422045	0.672993	0.790309
	CNAG_02070	2442.15	-0.606574	0.468923	-1.29355	0.195822	0.335256
	CNAG_02071	497.123	-0.185838	0.0919292	-2.02153	0.0432247	0.103799
	CNAG_02072	280.127	-0.275441	0.141395	-1.94803	0.0514119	0.119337
	CNAG_02073	343.178	0.216431	0.0936212	2.31177	0.0207904	0.0581645
	CNAG_02074	494.689	0.106068	0.063346	1.67443	0.0940463	0.192834
	CNAG_02075	194.816	0.127263	0.0981926	1.29605	0.194958	0.334151
	CNAG_02076	535.881	-0.264789	0.074634	-3.54784	0.000388403	0.00203128
	CNAG_02077	63.2719	0.0629898	0.134599	0.46798	0.639799	0.763407
	CNAG_02078	352.949	-0.172967	0.086056	-2.00993	0.0444384	0.106137
	CNAG_02079	1671.34	0.228284	0.130154	1.75395	0.0794387	0.169756
	CNAG_02080	184.504	-0.250356	0.0870334	-2.87656	0.0040204	0.0149878
	CNAG_02081	561.821	-0.0981673	0.0684335	-1.43449	0.151432	0.276534
	CNAG_02082	75.0637	0.326981	0.135102	2.42025	0.0155097	0.0459462
	CNAG_02083	58.9566	-0.611945	0.228188	-2.68176	0.00732365	0.0246681
	CNAG_02084	646.205	-0.175811	0.0699806	-2.51228	0.0119954	0.0370872
	CNAG_02085	81.3605	-0.0375181	0.139864	-0.268247	0.788509	0.871451
	CNAG_02086	673.685	0.618513	0.0693008	8.92505	4.45479e-19	2.58041e-17
	CNAG_02087	60.814	1.07099	0.148875	7.19392	6.29562e-13	1.92545e-11
	CNAG_02088	464.745	0.230461	0.104646	2.2023	0.0276444	0.0729111
	CNAG_02089	126.514	-0.319541	0.130751	-2.4439	0.0145296	0.0437032
	CNAG_02090	138.075	-0.336069	0.13161	-2.55353	0.0106637	0.0334159
	CNAG_02091	2515.51	-0.176804	0.0616062	-2.86991	0.0041059	0.0152249
	CNAG_02092	410.319	0.0821686	0.0875291	0.938758	0.347855	0.505498
	CNAG_02093	291.808	0.300767	0.0763926	3.93712	8.24667e-05	0.000537545
	CNAG_02094	628.19	-0.204538	0.0580918	-3.52094	0.000430016	0.00220664
	CNAG_02095	1205.26	0.12303	0.0918394	1.33962	0.180369	0.31429
	CNAG_02096	45.3502	0.261505	0.163169	1.60267	0.109009	0.215983
	CNAG_02097	127.79	-0.203522	0.0981633	-2.07329	0.0381449	0.0936154
	CNAG_02099	10342.5	-0.609106	0.110318	-5.52135	3.36397e-08	4.58483e-07
	CNAG_02100	6223.38	-0.531998	0.0916663	-5.80363	6.4893e-09	1.00643e-07
	CNAG_02101	110.433	0.400235	0.141703	2.82447	0.00473592	0.0171048
	CNAG_02102	8.65884	0.594189	0.286296	2.07543	0.0379463	0.0932917
	CNAG_02103	182.802	-0.107722	0.0755616	-1.42562	0.153979	0.279849
	CNAG_02104	486.882	-0.530199	0.0931145	-5.69405	1.24059e-08	1.83828e-07
	CNAG_02105	31.031	-0.259453	0.195643	-1.32615	0.184789	0.319976
	CNAG_02106	241.18	0.325088	0.103653	3.13632	0.00171085	0.00719933
	CNAG_02107	239.199	-0.957164	0.100427	-9.53091	1.55911e-21	1.14624e-19
	CNAG_02108	189.096	-0.298056	0.0759743	-3.92312	8.74106e-05	0.000567353
	CNAG_02109	410.458	-0.0768943	0.0955561	-0.804703	0.420991	0.576244
	CNAG_02110	442.472	0.0822195	0.154027	0.533799	0.593481	0.726858
	CNAG_02111	173.148	-0.0699938	0.0950626	-0.736291	0.461553	0.616534
	CNAG_02112	62.4838	-0.285665	0.131613	-2.17049	0.0299699	0.0777044
	CNAG_02113	141.893	-0.423672	0.131366	-3.22512	0.00125919	0.00553003
	CNAG_02114	670.175	0.0161716	0.0693162	0.233302	0.815527	0.889518
	CNAG_02115	0.27921	-0.143197	1.86891	-0.0766209	0.938925	0.962116
	CNAG_02116	100.608	-0.0571496	0.114185	-0.500501	0.616722	0.745409
	CNAG_02117	153.481	0.621637	0.0984027	6.31728	2.6621e-10	5.32838e-09
	CNAG_02118	59.3896	0.516681	0.255363	2.02332	0.0430404	0.103487
	CNAG_02119	147.254	0.119652	0.101577	1.17794	0.23882	0.388044
	CNAG_02120	251.455	0.717433	0.0870756	8.2392	1.73368e-16	7.89032e-15
	CNAG_02121	309.763	-0.428156	0.109936	-3.89459	9.83664e-05	0.000629907
	CNAG_02122	151.024	0.226517	0.106855	2.11985	0.0340183	0.0857014
	CNAG_02123	194.795	0.087669	0.0943935	0.928761	0.353013	0.51091
	CNAG_02124	185.601	0.0105675	0.0972603	0.108652	0.913478	0.947387
	CNAG_02125	22.3823	-0.161233	0.186235	-0.865754	0.386625	0.543607
	CNAG_02126	120.951	-0.1351	0.12841	-1.0521	0.292755	0.44984
	CNAG_02127	130.728	0.00863634	0.107336	0.0804605	0.935871	0.961481
	CNAG_02128	928.259	0.084797	0.074134	1.14383	0.252692	0.404202
	CNAG_02129	7474.2	-0.44068	0.414029	-1.06437	0.287161	0.443383
	CNAG_02130	1024.36	0.241921	0.0894494	2.70455	0.00683963	0.0233255
	CNAG_02131	304.482	-0.137771	0.0971924	-1.41751	0.156333	0.282516
	CNAG_02132	130.96	-0.281469	0.0986516	-2.85316	0.00432864	0.0158661
	CNAG_02133	1342.29	0.510473	0.124958	4.08517	4.40452e-05	0.000310101
	CNAG_02134	723.144	-0.0541983	0.0735374	-0.737016	0.461113	0.61616
	CNAG_02135	58.5426	-0.112305	0.184148	-0.609863	0.541953	0.684694
	CNAG_02136	381.336	0.240457	0.0998	2.40938	0.0159795	0.0469559
	CNAG_02137	261.7	0.255148	0.0989395	2.57882	0.0099137	0.031544
	CNAG_02138	98.9616	0.512817	0.130104	3.94158	8.09472e-05	0.00052903
	CNAG_02139	461.652	0.232339	0.0752555	3.08733	0.00201961	0.00829108
	CNAG_02140	410.567	-0.102562	0.104139	-0.984862	0.324692	0.482979
	CNAG_02141	13.4319	0.820748	0.326751	2.51185	0.0120101	0.0371178
	CNAG_02143	49.4112	0.731529	0.16204	4.51449	6.3468e-06	5.40396e-05
	CNAG_02144	7717.32	-0.0802225	0.0874186	-0.917682	0.358785	0.516819
	CNAG_02145	334.289	0.0576684	0.0840843	0.68584	0.492814	0.644687
	CNAG_02147	28.7718	0.432016	0.201304	2.14609	0.0318662	0.0814607
	CNAG_02148	96.7421	-0.184535	0.126697	-1.45651	0.145253	0.268456
	CNAG_02149	2.52324	-0.166912	0.521254	-0.320213	0.748807	0.843454
	CNAG_02150	56.1845	-0.122488	0.126525	-0.968089	0.333	0.491339
	CNAG_02151	87.8571	0.0196139	0.12514	0.156736	0.875453	0.926081
	CNAG_02152	167.443	-0.75809	0.099197	-7.64227	2.1342e-14	7.96005e-13
	CNAG_02153	489.753	0.0461179	0.0651466	0.70791	0.479001	0.632066
	CNAG_02154	301.051	0.29724	0.0934909	3.17935	0.00147606	0.00634755
	CNAG_02156	284.644	-0.260892	0.101738	-2.56434	0.0103371	0.0325525
	CNAG_02157	62.6926	0.23371	0.119329	1.95853	0.0501673	0.117079
	CNAG_02159	66.212	0.491641	0.152363	3.22678	0.00125192	0.00551076
	CNAG_02160	12.384	-0.0242813	0.282654	-0.0859048	0.931542	0.959011
	CNAG_02161	596.056	0.0260471	0.073576	0.354017	0.723326	0.824471
	CNAG_02162	120.719	0.192881	0.13809	1.39678	0.16248	0.290942
	CNAG_02163	61.9283	-0.294766	0.143428	-2.05515	0.039865	0.0970725
	CNAG_02164	629.238	-0.681127	0.104457	-6.52066	6.99988e-11	1.55712e-09
	CNAG_02165	318.416	0.143623	0.124472	1.15385	0.24856	0.399347
	CNAG_02166	2971.54	-0.0265927	0.0634077	-0.419392	0.674929	0.790935
	CNAG_02167	213.751	-0.20369	0.12619	-1.61416	0.106494	0.212376
	CNAG_02168	455.956	-0.0932855	0.110668	-0.842928	0.399269	0.555359
	CNAG_02169	51.2597	-0.0628538	0.214086	-0.293592	0.76907	0.856489
	CNAG_02170	43.7103	0.201196	0.139523	1.44202	0.149296	0.273745
	CNAG_02171	174.734	0.261803	0.11078	2.36327	0.0181146	0.051952
	CNAG_02172	760.222	0.114084	0.100375	1.13658	0.255714	0.408341
	CNAG_02173	93.5797	-0.457524	0.11119	-4.11481	3.87505e-05	0.000276645
	CNAG_02174	742.486	-0.0885165	0.0601551	-1.47147	0.141164	0.262597
	CNAG_02175	978.009	-0.326805	0.0839373	-3.89344	9.88337e-05	0.00063237
	CNAG_02176	792.841	-0.272815	0.0728686	-3.74394	0.000181159	0.00105979
	CNAG_02177	1561.85	0.173187	0.0579018	2.99105	0.00278017	0.0109856
	CNAG_02178	212.177	0.0741427	0.0814745	0.910011	0.362817	0.520566
	CNAG_02179	369.383	-0.806135	0.0879813	-9.16257	5.06781e-20	3.20235e-18
	CNAG_02180	735.761	-0.0167598	0.127615	-0.131331	0.895513	0.937316
	CNAG_02181	219.905	0.810422	0.0812931	9.96913	2.08035e-23	1.82832e-21
	CNAG_02182	1678.94	0.357244	0.168504	2.1201	0.033998	0.0856785
	CNAG_02183	203.4	0.570536	0.110932	5.14311	2.70222e-07	3.13048e-06
	CNAG_02184	1.85931	-0.288848	0.680121	-0.424701	0.671055	0.789003
	CNAG_02185	259.795	0.151149	0.0975926	1.54877	0.121437	0.234294
	CNAG_02186	8.44538	-0.00327496	0.324357	-0.0100968	0.991944	0.995362
	CNAG_02187	161.12	-0.0823512	0.0980627	-0.839781	0.401031	0.557202
	CNAG_02188	127.468	0.446467	0.125754	3.55031	0.000384776	0.00201507
	CNAG_02189	787.246	0.964115	0.0914553	10.5419	5.53584e-26	6.41319e-24
	CNAG_02190	113.272	0.476425	0.12648	3.76681	0.000165345	0.000977933
	CNAG_02191	184.861	0.419659	0.0973739	4.30977	1.63423e-05	0.000127244
	CNAG_02192	5.20577	0.570341	0.460461	1.23863	0.215482	0.359027
	CNAG_02193	135.954	0.162687	0.138249	1.17677	0.239286	0.388316
	CNAG_02194	277.08	0.0589811	0.11609	0.508064	0.611408	0.741683
	CNAG_02195	61.2901	0.418805	0.130805	3.20175	0.00136595	0.00595104
	CNAG_02196	529.527	0.17593	0.09249	1.90215	0.0571521	0.130279
	CNAG_02197	263.366	0.267863	0.0916069	2.92405	0.00345513	0.0132352
	CNAG_02198	0.131807	-1.66332	3.35078	-0.496397	0.619615	NA
	CNAG_02199	14.844	-0.278304	0.236873	-1.17491	0.240032	0.388858
	CNAG_02200	129.534	-0.341743	0.109787	-3.11279	0.0018533	0.00770126
	CNAG_02201	43.4203	-0.0179093	0.195572	-0.0915742	0.927036	0.956045
	CNAG_02202	580.799	0.134491	0.0785972	1.71115	0.0870536	0.18221
	CNAG_02203	313.634	-0.187661	0.0707883	-2.65101	0.0080251	0.0265743
	CNAG_02204	411.341	0.275496	0.102956	2.67587	0.00745351	0.0250393
	CNAG_02205	115.783	-0.2539	0.107478	-2.36235	0.0181593	0.0520606
	CNAG_02206	4.35916	0.0670286	0.391343	0.171278	0.864005	0.919313
	CNAG_02207	73.3317	0.000489769	0.133212	0.00367661	0.997066	0.998372
	CNAG_02208	2041.07	0.48907	0.100926	4.84584	1.26079e-06	1.27851e-05
	CNAG_02209	2336.89	0.246654	0.0758308	3.25269	0.00114316	0.00509361
	CNAG_02210	160.169	-0.142307	0.104598	-1.36052	0.173666	0.305559
	CNAG_02211	94.5225	-0.500957	0.153422	-3.26522	0.0010938	0.00490511
	CNAG_02212	3165.69	-0.124039	0.077393	-1.60271	0.108998	0.215983
	CNAG_02213	497.93	-0.171701	0.0655307	-2.62017	0.00878862	0.0286133
	CNAG_02214	112.983	-0.408893	0.112976	-3.6193	0.0002954	0.00161215
	CNAG_02215	68.6862	-0.232903	0.130693	-1.78206	0.0747391	0.161754
	CNAG_02216	973.967	-0.0399208	0.1126	-0.354538	0.722936	0.824471
	CNAG_02217	109.817	0.0359539	0.111315	0.322992	0.746701	0.842201
	CNAG_02218	54.3973	-0.0135739	0.160698	-0.0844681	0.932684	0.959928
	CNAG_02219	145.418	-0.198378	0.111237	-1.78339	0.0745234	0.161487
	CNAG_02220	781.988	0.13883	0.14866	0.933882	0.350365	0.50811
	CNAG_02221	102.876	-0.152269	0.132209	-1.15173	0.249432	0.400578
	CNAG_02222	145.345	-0.134565	0.104352	-1.28953	0.197212	0.3367
	CNAG_02223	806.231	0.0330299	0.081989	0.402858	0.687053	0.800183
	CNAG_02224	70.0482	-0.204845	0.14052	-1.45777	0.144904	0.26792
	CNAG_02225	75.6749	0.119318	0.182559	0.653585	0.513379	0.660936
	CNAG_02226	113.214	-0.362035	0.263719	-1.3728	0.169813	0.300693
	CNAG_02227	70.6769	0.542457	0.12701	4.27096	1.9463e-05	0.000148221
	CNAG_02228	48.9298	-0.158887	0.152118	-1.0445	0.296254	0.453667
	CNAG_02229	165.435	-0.303	0.102247	-2.96341	0.00304252	0.0118568
	CNAG_02230	3160.8	-0.707757	0.367054	-1.92821	0.053829	0.124006
	CNAG_02231	104.605	-0.199251	0.155215	-1.28371	0.199242	0.338911
	CNAG_02232	325.676	0.113361	0.0782254	1.44916	0.147294	0.27105
	CNAG_02233	564.755	0.330772	0.198716	1.66454	0.0960037	0.19585
	CNAG_02234	11142.3	-0.010396	0.144251	-0.0720688	0.942547	0.963593
	CNAG_02235	86.7782	0.764578	0.123658	6.18298	6.2903e-10	1.17881e-08
	CNAG_02236	124.603	0.0963771	0.0974006	0.989491	0.322423	0.48093
	CNAG_02237	1308.09	-0.137799	0.0751562	-1.83351	0.0667271	0.14703
	CNAG_02238	100.709	-0.348725	0.112014	-3.11323	0.00185052	0.0076939
	CNAG_02239	997.48	0.0455341	0.0685543	0.664205	0.506559	0.655467
	CNAG_02240	768.204	0.0583116	0.066484	0.877077	0.380445	0.537885
	CNAG_02253	0.40785	-0.945658	1.46212	-0.64677	0.517781	0.664031
	CNAG_02254	26.2964	-0.501536	0.147125	-3.4089	0.000652255	0.00314646
	CNAG_02255	44.0283	-0.184542	0.186094	-0.991662	0.321363	0.479816
	CNAG_02257	4995.05	0.00684586	0.0845112	0.0810053	0.935438	0.961209
	CNAG_02258	352.927	0.0198938	0.0920636	0.216087	0.82892	0.898606
	CNAG_02259	224.045	0.571962	0.116581	4.90614	9.28841e-07	9.68884e-06
	CNAG_02260	242.555	0.00255082	0.138516	0.0184153	0.985308	0.991402
	CNAG_02261	331.718	-0.30256	0.0816658	-3.70486	0.000211511	0.00121263
	CNAG_02262	1428.81	-0.279076	0.130678	-2.1356	0.0327122	0.0831231
	CNAG_02263	0.166601	0.337686	2.685	0.125768	0.899916	NA
	CNAG_02264	166.365	-1.01467	0.118671	-8.5503	1.22766e-17	6.21634e-16
	CNAG_02265	968.813	-0.199513	0.0554702	-3.59676	0.000322203	0.00173981
	CNAG_02266	731.093	-0.227038	0.0630119	-3.6031	0.000314447	0.00170515
	CNAG_02267	55.6144	0.025925	0.203476	0.127411	0.898615	0.93959
	CNAG_02268	42.444	0.370073	0.155677	2.37718	0.0174454	0.050392
	CNAG_02269	181.807	-0.156809	0.114068	-1.3747	0.169224	0.300067
	CNAG_02270	298.399	0.0476397	0.250544	0.190145	0.849195	0.911163
	CNAG_02280	147.363	0.0556569	0.106957	0.520367	0.602808	0.734747
	CNAG_02281	194.323	-0.0514778	0.092102	-0.558921	0.576215	0.714319
	CNAG_02282	123.003	-0.206918	0.463575	-0.446353	0.655342	0.775588
	CNAG_02283	14.336	-0.0427421	0.324069	-0.131892	0.89507	0.937142
	CNAG_02284	54.0306	-0.0101672	0.135361	-0.0751119	0.940126	0.962567
	CNAG_02285	4444.1	-0.439508	0.116187	-3.78276	0.000155101	0.000927213
	CNAG_02286	421.439	0.137624	0.122098	1.12715	0.259678	0.413106
[truncated: 5,801 more rows]
